# Supplementary material for: Prenatal Adversity Alters the Epigenetic Profile of the Prefrontal Cortex: Sexually Dimorphic Effects of Prenatal Alcohol Exposure and Food-Related Stress
Source: Genes (Basel). 2021 Nov 9;12(11):1773. doi: 10.3390/genes12111773 (PMC8622940; doi:10.3390/genes12111773)
Supplement: Supplementary file 1 [file genes-12-01773-s001.zip]

Archive with 1 entries (1 files):
- genes-1434405-supplementary.xlsx
