# Supplementary material for: Prenatal Adversity Alters the Epigenetic Profile of the Prefrontal Cortex: Sexually Dimorphic Effects of Prenatal Alcohol Exposure and Food-Related Stress
Source: Genes (Basel). 2021 Nov 9;12(11):1773. doi: 10.3390/genes12111773 (PMC8622940; doi:10.3390/genes12111773)
Supplement: Supplementary file 1 [file genes-12-01773-s001.zip › genes-1434405-supplementary.xlsx]

## Sheet: S1. PAE-specific DMRs
								PAE vs C			PAE vs PF
Chromosome	Start	End	Length (bp)	Gene	Region	CpG Island	logCPM	logFC	P-value	FDR	logFC	P-value	FDR	Analysis
1	839351	839661	310				0.576972	-1.06648	4.09686e-06	0.00320926	-0.952126	3.93938e-05	0.0275094	Sex-concordant
1	36749285	36750752	1467				2.03632	1.24205	6.6794e-05	0.0126927	1.56407	6.16895e-07	0.00379549	Sex-concordant
1	38023365	38025259	1894				0.970834	1.22424	9.95788e-05	0.0155311	1.44753	4.7561e-06	0.0106647	Sex-concordant
1	39176272	39176724	452				0.802729	1.02625	4.58275e-08	0.000244827	0.708472	0.000113517	0.0442683	Sex-concordant
1	41737738	41738233	495				0.914367	-0.639034	0.000259571	0.0246379	-0.677394	9.83173e-05	0.0415908	Sex-concordant
1	57242382	57242922	540				1.19333	-0.789477	2.90849e-06	0.00264845	-0.734263	1.30872e-05	0.01722	Sex-concordant
1	61527930	61528295	365				0.17443	-0.789527	0.000720293	0.0396994	-0.901646	8.97787e-05	0.039425	Sex-concordant
1	81274719	81275147	428	Smg9	Exon | Intron		1.65341	-0.594244	7.04493e-06	0.0041503	-0.533834	5.27026e-05	0.0309035	Sex-concordant
1	81982074	81982577	503	Pou2f2	Intron		1.24772	-0.538607	5.87995e-05	0.0119658	-0.615968	3.48189e-06	0.00879725	Sex-concordant
1	92501290	92501886	596				0.606208	0.98492	2.113e-08	0.000164885	0.660636	0.000107949	0.043267	Sex-concordant
1	92764268	92764913	645	Tshz3	Intron		0.574257	1.20365	5.02627e-09	7.82293e-05	0.804906	5.79726e-05	0.0324179	Sex-concordant
1	99241807	99243059	1252				1.63502	-0.487199	2.00851e-05	0.00687544	-0.434524	0.000138267	0.0494089	Sex-concordant
1	100518498	100518906	408	Mybpc2	Exon | Intron		1.69826	-0.605678	1.8246e-08	0.000152906	-0.472455	1.20766e-05	0.0167637	Sex-concordant
1	101578387	101579171	784				1.19003	-0.413116	0.00111827	0.0490891	-0.490607	9.10701e-05	0.0398181	Sex-concordant
1	111503930	111504201	271				0.818216	0.713828	0.000602966	0.0366347	0.823286	7.99225e-05	0.0372874	Sex-concordant
1	128803101	128803660	559			CpG: 50	1.51655	-0.436415	0.000103982	0.0158716	-0.51322	3.9032e-06	0.00935698	Sex-concordant
1	129297046	129297431	385				1.13718	-0.638966	8.65171e-07	0.0014163	-0.632208	1.00446e-06	0.00439479	Sex-concordant
1	133979212	133979536	324				0.206073	-1.34908	8.92147e-05	0.014669	-1.32396	0.000118471	0.0450732	Sex-concordant
1	140258722	140259176	454	Ntrk3	Intron		0.717422	-0.726298	3.28364e-05	0.00905597	-0.709102	4.74286e-05	0.0299053	Sex-concordant
1	142440289	142440766	477				0.420666	-0.702257	0.000180051	0.0205659	-0.754082	5.08457e-05	0.0306892	Sex-concordant
1	144878803	144879081	278				0.364452	0.608032	0.00105399	0.0478747	0.794563	2.1005e-05	0.0204959	Sex-concordant
1	146457513	146458557	1044	Arnt2	Intron		-0.163379	-0.786861	9.5123e-05	0.0152183	-0.809873	5.13421e-05	0.0307515	Sex-concordant
1	162322355	162322791	436	Kctd21	Exon		0.873849	-0.667501	0.00010051	0.0156038	-0.740421	1.32791e-05	0.0172616	Sex-concordant
1	171598129	171598970	841	Syt9	Intron		0.574719	-0.541635	0.000837855	0.0427686	-0.618268	0.000110927	0.0437337	Sex-concordant
1	175500292	175500730	438				0.342192	-0.772649	0.000226628	0.0228902	-0.798336	0.000131328	0.0481679	Sex-concordant
1	193255605	193255934	329	Arhgap17	Exon | Intron		0.652659	-0.738883	0.000520401	0.0343209	-1.10909	1.35417e-07	0.00156723	Sex-concordant
1	216598675	216599003	328	Kcnq1	Intron		1.14723	-0.775626	8.95042e-06	0.00473398	-0.727036	2.86989e-05	0.0233904	Sex-concordant
1	247731804	247732091	287				0.88455	-0.810968	7.98227e-05	0.0138282	-0.93541	4.62837e-06	0.0104436	Sex-concordant
1	255063025	255063457	432	Pcgf5	Exon | Intron		0.815944	-0.825817	9.8982e-06	0.00490498	-0.757316	5.0205e-05	0.0305679	Sex-concordant
1	257122143	257122890	747				1.15124	-0.519105	3.91561e-06	0.00312187	-0.441173	8.6563e-05	0.0391208	Sex-concordant
1	260766748	260767111	363				0.0354873	-1.14861	1.33561e-06	0.00174615	-0.999713	2.66485e-05	0.0226559	Sex-concordant
1	263975317	263975625	308				1.15765	-0.710539	2.25606e-06	0.0023809	-0.631766	2.56795e-05	0.0224565	Sex-concordant
1	264784134	264784929	795	Pdzd7	Exon | Intron		2.08592	-0.366046	0.000130119	0.017685	-0.400116	2.5038e-05	0.0222059	Sex-concordant
2	24907395	24907871	476				0.916109	-0.801978	5.77074e-07	0.00113757	-0.619602	0.000119812	0.0453668	Sex-concordant
2	25819997	25820826	829	Arhgef28	Exon | Intron		0.247077	-0.889786	7.85519e-06	0.00438977	-0.809455	4.75778e-05	0.0299467	Sex-concordant
2	26336074	26336844	770				-0.175454	-0.731323	0.00101972	0.0471581	-0.838895	0.000136247	0.0489308	Sex-concordant
2	43605531	43605939	408				0.934751	-0.646456	0.000367448	0.0290695	-0.765487	2.13464e-05	0.0207103	Sex-concordant
2	61778963	61779708	745				0.414227	-0.677193	4.64483e-05	0.0106618	-0.64258	0.000104079	0.0427132	Sex-concordant
2	121416278	121416587	309				0.56994	0.553309	0.000991718	0.0464979	0.855644	5.57263e-07	0.00370242	Sex-concordant
2	128795505	128795832	327				2.95329	-0.314927	0.000740502	0.0402412	-0.453741	9.57334e-07	0.00439479	Sex-concordant
2	176385493	176385819	326				1.42608	-0.505109	0.000479651	0.0331189	-0.561129	9.35716e-05	0.040447	Sex-concordant
2	188891704	188892459	755	Kcnn3	Intron		0.954763	-0.71682	4.76741e-07	0.00100548	-0.563816	7.95004e-05	0.0371388	Sex-concordant
2	204874120	204874587	467				0.706353	-0.78383	1.07589e-06	0.00158847	-0.706764	1.07089e-05	0.0159905	Sex-concordant
2	226960811	226961340	529	Pde5a	Exon | Intron		0.913355	-0.59752	0.00037388	0.0293326	-0.793415	1.65323e-06	0.00575859	Sex-concordant
2	230944590	230945113	523	Camk2d	Intron		0.802543	-0.613981	5.78065e-05	0.0118764	-0.670096	9.42817e-06	0.0154243	Sex-concordant
2	239090299	239090801	502				1.43436	-0.513236	4.22098e-05	0.0102461	-0.484465	0.000105201	0.0428415	Sex-concordant
2	240102980	240103474	494	Tacr3	Intron		1.46686	-0.739432	4.23067e-05	0.0102583	-0.708279	8.75584e-05	0.0393161	Sex-concordant
2	251007213	251007924	711	Odf2l	Intron		0.907207	-0.480623	0.000117715	0.0167924	-0.485509	8.79309e-05	0.0393564	Sex-concordant
2	251498896	251499901	1005				1.44595	-0.565291	1.20915e-07	0.000442662	-0.413751	0.000117842	0.0449292	Sex-concordant
2	252424841	252425174	333				2.5628	-0.307642	0.00107832	0.0483049	-0.366168	8.90484e-05	0.0394077	Sex-concordant
2	252720871	252721456	585				-0.0265094	-0.750234	0.000122055	0.0170722	-0.748423	0.000114998	0.0445554	Sex-concordant
2	262321091	262321434	343				-0.106943	0.962721	1.72738e-05	0.00637754	0.92622	3.07415e-05	0.0246188	Sex-concordant
2	263046899	263047177	278	Negr1	Intron		0.714395	-0.920225	6.32612e-05	0.0124909	-0.936091	4.44435e-05	0.0291501	Sex-concordant
2	265905396	265905771	375				0.127276	-0.795934	8.76896e-05	0.0145344	-0.817179	5.05304e-05	0.0306426	Sex-concordant
3	11322126	11322478	352	Golga2	Intron		1.08897	-0.647488	2.83883e-06	0.00260485	-0.589942	1.91899e-05	0.0199216	Sex-concordant
3	22105429	22105801	372	Dennd1a	Intron		0.79926	-0.604242	0.00107469	0.0482386	-0.746472	4.51208e-05	0.0292733	Sex-concordant
3	32207503	32207896	393				-0.0787872	-0.715166	0.000811645	0.0421902	-0.940067	7.24487e-06	0.0133983	Sex-concordant
3	32430528	32431564	1036				-0.159565	-1.03801	2.07417e-06	0.00226877	-0.849506	0.000107155	0.0431957	Sex-concordant
3	46529197	46529527	330	Pla2r1	Intron		0.563653	-0.912177	3.83211e-06	0.00308957	-0.951718	1.24e-06	0.00478364	Sex-concordant
3	62883062	62883341	279	Pde11a	Intron		1.49511	0.532838	0.00025009	0.0241068	0.611284	2.67439e-05	0.0226741	Sex-concordant
3	79075055	79075538	483				0.840624	-0.792836	1.90348e-05	0.00670843	-0.740765	6.34406e-05	0.0339537	Sex-concordant
3	80541633	80542781	1148	F2	Exon | Intron		0.627193	-0.705512	2.23626e-06	0.0023809	-0.654864	1.05098e-05	0.0159819	Sex-concordant
3	86069652	86070107	455	Lrrc4c	Intron		0.802249	-0.90792	9.40052e-05	0.0151396	-0.988382	1.97423e-05	0.0201222	Sex-concordant
3	109868194	109868480	286	Thbs1	Exon | Intron		1.34214	-0.572931	0.00075198	0.0405212	-0.653742	0.000110379	0.0436136	Sex-concordant
3	123622705	123623111	406	Siglec1	Exon | Intron		1.23808	-0.588652	0.000115229	0.0166228	-0.634801	2.91166e-05	0.0236261	Sex-concordant
3	129020835	129021485	650	Lamp5	Intron		-0.0151709	0.767545	0.000547132	0.03509	0.904602	4.93163e-05	0.0304617	Sex-concordant
3	138819093	138819539	446	Dtd1	Intron		0.68185	-1.04762	9.67549e-07	0.00148983	-0.928993	1.40501e-05	0.0175846	Sex-concordant
3	148135483	148135803	320				0.941496	-0.714394	1.82847e-05	0.00656662	-0.659705	7.63746e-05	0.0364727	Sex-concordant
3	155188695	155189066	371	Ppp1r16b	Exon | Intron | 5' UTR		1.59366	-0.591311	0.000168669	0.0199477	-0.6023	0.000127825	0.0472299	Sex-concordant
3	169573411	169573864	453				0.668762	-0.725552	0.000962116	0.0458493	-0.856479	8.87571e-05	0.0394077	Sex-concordant
3	171845757	171846412	655	Vapb	Intron		-0.0769378	-0.805269	4.2039e-05	0.0102323	-0.981113	3.56316e-07	0.00266694	Sex-concordant
3	175462209	175462633	424	Mtg2	Exon | Intron		0.913859	-0.631097	0.000641811	0.0376423	-0.877034	1.54225e-06	0.00556507	Sex-concordant
3	176242606	176243047	441	Slc17a9	Intron		0.693162	-0.60901	0.000554131	0.0352762	-0.792909	5.20522e-06	0.0113181	Sex-concordant
4	221850	222280	430				0.777691	-0.916105	6.83413e-07	0.00125941	-0.8388	5.42217e-06	0.0114795	Sex-concordant
4	6531844	6532193	349				1.23947	0.478243	5.02337e-05	0.0110567	0.509716	1.40668e-05	0.0175846	Sex-concordant
4	8719157	8719485	328				1.70394	-0.849078	2.6019e-10	1.17291e-05	-0.764427	1.24544e-08	0.00044683	Sex-concordant
4	9779946	9780505	559				1.53273	-0.472404	0.000175696	0.0203733	-0.517305	3.52626e-05	0.0264983	Sex-concordant
4	27326224	27326891	667	Akap9	Intron		1.40183	-0.683875	1.54072e-05	0.00603459	-0.631204	6.41011e-05	0.034172	Sex-concordant
4	27821278	27821841	563	Cdk6	Intron		1.5013	-0.554255	4.308e-06	0.00331286	-0.475971	7.82385e-05	0.0367888	Sex-concordant
4	45168345	45168683	338	ST7	Intron		0.554646	-0.950871	1.03494e-05	0.00497056	-0.884554	3.96714e-05	0.0275094	Sex-concordant
4	67353383	67353861	478				-0.0362641	0.855471	1.15867e-05	0.00525272	1.0041	3.1126e-07	0.00259702	Sex-concordant
4	67694314	67694711	397	Tmem178b	Intron		-0.154696	-1.00487	0.000355422	0.028675	-1.14482	4.05117e-05	0.0277907	Sex-concordant
4	67950107	67950896	789	Tmem178b	Intron		0.839727	-0.569326	3.34769e-05	0.00913353	-0.541001	7.61781e-05	0.0364727	Sex-concordant
4	81811318	81811781	463				0.357628	1.0168	3.82825e-06	0.00308957	0.939278	1.6483e-05	0.0188333	Sex-concordant
4	84657919	84658272	353	Wipf3	Intron		0.585575	0.858483	0.000271742	0.0252247	0.927989	8.3489e-05	0.0382061	Sex-concordant
4	89144699	89145301	602	Herc3	Intron		0.375124	-0.585006	0.000285274	0.0257598	-0.620602	0.000101924	0.0424216	Sex-concordant
4	99163658	99163995	337				1.63485	-0.43227	0.000871419	0.0436299	-0.6378	6.24166e-07	0.00379549	Sex-concordant
4	104270362	104270678	316				-0.656153	-1.26623	0.000277023	0.0254321	-1.32888	0.000132407	0.0481841	Sex-concordant
4	115865579	115866066	487	Dysf	Intron		1.07266	-0.830057	1.42608e-06	0.00179522	-0.74254	1.59428e-05	0.0186141	Sex-concordant
4	122854390	122855775	1385				0.82582	-0.592178	6.37923e-05	0.0125026	-0.568039	0.000117675	0.0449136	Sex-concordant
4	124923167	124923770	603				1.02419	-0.427411	0.000418412	0.0310475	-0.622906	1.33041e-07	0.00156723	Sex-concordant
4	125859630	125860701	1071	Magi1	Intron		0.161754	-0.52163	0.000506243	0.0338326	-0.607498	3.64011e-05	0.0268763	Sex-concordant
4	126003548	126003914	366	Magi1	Intron		0.783814	-0.795621	0.000191344	0.0211855	-0.940861	8.71672e-06	0.0148214	Sex-concordant
4	129843254	129843710	456				1.10919	-0.631469	0.000118526	0.0168545	-0.632196	0.000109728	0.0434289	Sex-concordant
4	156961997	156962636	639				0.0546775	-0.736707	0.000190505	0.0211473	-0.793605	5.01045e-05	0.0305679	Sex-concordant
4	160178784	160179267	483				0.608637	-0.962912	1.36474e-08	0.000132333	-0.850578	5.54595e-07	0.00370242	Sex-concordant
4	169060043	169060648	605				1.84049	-0.358759	0.000118341	0.0168454	-0.353818	0.000132875	0.0482023	Sex-concordant
4	180285790	180286210	420				0.919228	-0.740399	6.42193e-05	0.0125218	-0.837294	5.40426e-06	0.0114795	Sex-concordant
4	180681932	180682426	494	Itpr2	Intron		0.926167	-0.568137	0.000369786	0.0291966	-0.662256	2.83729e-05	0.0232939	Sex-concordant
4	182940912	182941397	485				-0.132825	0.67438	0.000651895	0.0379248	0.857377	1.70399e-05	0.0192515	Sex-concordant
5	2503635	2503982	347				0.833488	-0.780901	2.14522e-05	0.00720274	-0.739136	5.82931e-05	0.0324179	Sex-concordant
5	5543928	5544223	295				1.72803	0.386999	0.000584945	0.0361361	0.442409	8.13856e-05	0.0378014	Sex-concordant
5	14881188	14881465	277				0.592109	-0.891725	2.69531e-06	0.00257182	-0.894494	2.18906e-06	0.00681079	Sex-concordant
5	64134111	64134555	444	Invs	Intron		0.970907	-0.559859	0.000221394	0.0226749	-0.64472	1.74652e-05	0.0195814	Sex-concordant
5	95188157	95188498	341				0.90993	0.730658	3.76121e-07	0.000900107	0.630134	8.67106e-06	0.014814	Sex-concordant
5	114066536	114067147	611				0.420748	-0.756009	7.03274e-07	0.00126216	-0.732005	1.39578e-06	0.00516256	Sex-concordant
5	134721687	134722253	566	Mknk1	Exon | Intron		0.750905	-0.906542	9.4553e-06	0.00482728	-0.833977	4.28552e-05	0.0285066	Sex-concordant
5	139800913	139801913	1000	Rims3	Exon | Intron | 5' UTR		0.432505	-0.530476	0.00067922	0.0386006	-0.634378	3.66334e-05	0.0268876	Sex-concordant
5	144364289	144364631	342	Ago3	Exon | 3'UTR		1.20074	-0.653019	0.000697413	0.0390561	-0.791087	3.5925e-05	0.0267961	Sex-concordant
5	144698493	144698811	318				0.578059	-0.861407	6.48336e-05	0.0125873	-1.11627	1.69145e-07	0.00178484	Sex-concordant
5	146765015	146765624	609				0.884142	-0.745425	2.31049e-08	0.000164885	-0.518806	0.000121427	0.0457133	Sex-concordant
5	155415966	155416384	418				0.593567	-0.79533	0.000194818	0.0213418	-0.841826	7.60024e-05	0.0364727	Sex-concordant
5	160132873	160133244	371	Fblim1	Intron		0.897442	-0.719159	4.06278e-05	0.0100111	-0.667729	0.000133668	0.0483432	Sex-concordant
5	168248504	168248869	365	Camta1	Intron		1.79722	-0.636264	1.05665e-07	0.000421219	-0.62092	1.93045e-07	0.00192387	Sex-concordant
5	168508200	168508978	778	Camta1	Intron		1.76144	-0.456554	1.3947e-06	0.0017744	-0.38089	5.55858e-05	0.0316707	Sex-concordant
5	170299628	170299947	319				1.16163	-0.968302	4.12574e-10	1.34564e-05	-0.613503	8.93078e-05	0.0394077	Sex-concordant
6	3293025	3293808	783	Map4k3	Exon | Intron		1.64954	-0.527831	2.51129e-05	0.00774039	-0.484241	0.000108025	0.043267	Sex-concordant
6	5412388	5412852	464				0.545368	0.820306	4.08247e-05	0.010048	0.915008	4.92902e-06	0.010916	Sex-concordant
6	21274258	21274682	424	Ltbp1	Exon | Intron		1.26418	-0.6553	0.000101043	0.0156391	-0.967045	6.29621e-09	0.000374797	Sex-concordant
6	22863067	22863485	418	Alk	Intron		1.30824	-0.421478	0.000183916	0.0208086	-0.579589	1.52157e-07	0.00170593	Sex-concordant
6	25825541	25826063	522	Bre	Intron		0.545954	-0.770611	6.85848e-05	0.0128627	-0.79513	3.66783e-05	0.0268876	Sex-concordant
6	27653471	27654382	911			CpG: 18	0.509777	-0.743181	1.0164e-05	0.00493991	-0.655512	9.92177e-05	0.0417801	Sex-concordant
6	76207678	76208002	324				0.298932	-0.887246	0.000483152	0.0332278	-1.04134	3.7774e-05	0.0271474	Sex-concordant
6	82283547	82284270	723				0.752769	-0.592651	1.64672e-05	0.00619937	-0.595242	1.31031e-05	0.01722	Sex-concordant
6	95487164	95487945	781	Dhrs7	Intron		1.69111	-0.523492	1.34445e-05	0.00564817	-0.506319	2.37821e-05	0.0218779	Sex-concordant
6	97981432	97982019	587	Kcnh5	Intron		0.640205	-0.706515	3.01551e-05	0.00860002	-0.799224	1.87074e-06	0.00600951	Sex-concordant
6	99934384	99935697	1313	Fntb	Exon | Intron		0.219866	-0.712937	2.3642e-05	0.00754595	-0.646184	0.000123255	0.0461111	Sex-concordant
6	102232185	102232497	312	Plekhh1	Intron		0.475652	-1.05376	6.33295e-06	0.00393989	-0.891755	0.000135003	0.04863	Sex-concordant
6	102522514	102523486	972				1.54698	-0.356645	0.000561911	0.0355297	-0.392662	0.000124459	0.046368	Sex-concordant
6	110458145	110458674	529				0.817348	-0.8293	8.18864e-07	0.00136573	-0.754916	7.06785e-06	0.0132071	Sex-concordant
6	126189656	126190754	1098	Rin3	Intron		0.529885	-0.656247	3.22865e-05	0.00896557	-0.735119	2.42043e-06	0.00729736	Sex-concordant
6	137430189	137430732	543				1.99903	-0.376675	0.000456758	0.0324694	-0.476323	7.48077e-06	0.0135302	Sex-concordant
6	137536981	137537347	366				1.88003	-0.662374	2.96401e-05	0.00851596	-0.631736	6.7598e-05	0.034871	Sex-concordant
7	442325	442924	599				0.499729	0.693624	8.35452e-06	0.00452776	0.628988	4.14978e-05	0.027957	Sex-concordant
7	29371612	29371953	341	Utp20	Exon | Intron		1.46872	-0.613728	9.82818e-07	0.00150687	-0.61479	8.18335e-07	0.00409488	Sex-concordant
7	33775634	33776197	563				0.597216	-0.619176	0.000545031	0.0350434	-0.685098	0.000114794	0.0445413	Sex-concordant
7	41589254	41590320	1066				0.544928	0.464024	0.000468344	0.0327813	0.51255	0.00010396	0.0427132	Sex-concordant
7	58846925	58847442	517	Tspan8	Exon | Intron | 3' UTR		1.46421	0.500124	0.000395195	0.0301799	0.646468	5.03338e-06	0.0110788	Sex-concordant
7	63973235	63973876	641	Srgap1	Exon | Intron		1.73763	-0.493899	5.48653e-05	0.0115789	-0.502621	3.71194e-05	0.0270123	Sex-concordant
7	95375311	95375760	449	Mtbp	Exon | Intron		0.753133	-0.674152	4.18189e-05	0.0102033	-0.689315	2.53569e-05	0.0222974	Sex-concordant
7	98910938	98911488	550	Mtss1	Intron		0.150837	-0.828644	2.81792e-05	0.00828005	-0.986579	4.43007e-07	0.00317878	Sex-concordant
7	103494895	103495375	480				0.289601	0.604535	0.00043056	0.0315961	0.714112	3.2866e-05	0.0255226	Sex-concordant
7	112699052	112699392	340				0.387718	0.524306	0.000871346	0.0436299	0.635661	5.67412e-05	0.0319369	Sex-concordant
7	117336470	117336937	467	Spatc1	Intron		0.533584	-0.653128	0.000535408	0.03478	-0.739523	7.70167e-05	0.0365495	Sex-concordant
7	119413264	119413743	479				0.218146	-0.6991	0.000903054	0.0444812	-0.873926	2.62239e-05	0.0224565	Sex-concordant
7	123568444	123569045	601	Naga	Exon | Intron		1.02763	-0.609208	1.00577e-05	0.00493178	-0.847744	3.39331e-10	6.08715e-05	Sex-concordant
7	126055940	126056290	350				0.771666	-0.953372	3.34971e-08	0.000204329	-0.763483	1.05369e-05	0.0159819	Sex-concordant
7	131768796	131769137	341	Cpne8	Intron		1.55934	-0.606936	0.000525858	0.0344906	-0.77063	9.34987e-06	0.0154243	Sex-concordant
7	134756026	134756652	626				1.74986	0.411676	6.48835e-05	0.0125873	0.506989	8.88054e-07	0.00424813	Sex-concordant
8	13051543	13052170	627				1.8744	-0.402956	4.77399e-05	0.0107819	-0.394448	6.24803e-05	0.0337351	Sex-concordant
8	13346372	13346673	301	Mre11a	Intron		1.44295	-0.670751	8.96255e-05	0.0147096	-0.713054	2.87404e-05	0.0233904	Sex-concordant
8	22883973	22884369	396				1.66498	-0.579451	8.24787e-05	0.0140281	-0.659041	6.36381e-06	0.0125929	Sex-concordant
8	28397449	28398186	737				0.463278	-0.64258	8.87502e-05	0.0146262	-0.725066	7.66552e-06	0.0136148	Sex-concordant
8	30823213	30823758	545				-0.332785	-2.00393	1.14729e-07	0.000439029	-1.71432	5.56798e-06	0.0114807	Sex-concordant
8	35593554	35593900	346				0.301973	0.802494	0.000268996	0.0251324	0.974136	1.06127e-05	0.0159905	Sex-concordant
8	36279158	36279635	477	St3gal4	Intron		0.947595	-0.758771	1.0131e-05	0.00493178	-0.669413	9.94266e-05	0.041819	Sex-concordant
8	49847768	49848200	432	Dscaml1	Intron		0.601737	0.62313	0.000660248	0.0381363	0.742286	5.19555e-05	0.0309035	Sex-concordant
8	50687110	50687525	415				1.01957	-0.643596	1.16743e-05	0.00526362	-0.640575	1.15697e-05	0.0163969	Sex-concordant
8	51061668	51062559	891				-0.0989288	-0.718341	0.000213672	0.022246	-0.79427	3.40875e-05	0.0259103	Sex-concordant
8	104336255	104336709	454	Rnf7	TSS 1500		-0.0266992	-0.898901	0.000395576	0.0301961	-1.00616	6.44294e-05	0.0341794	Sex-concordant
8	109495198	109495576	378	Ppp2r3a	Intron		0.747042	-0.897086	7.57424e-05	0.0134593	-0.875217	0.000112608	0.0441539	Sex-concordant
8	110450577	110450980	403	Ephb1	Intron		1.20511	-0.681974	1.69579e-06	0.00201459	-0.549791	0.000117435	0.0449136	Sex-concordant
8	110798278	110799227	949	Ephb1	Intron		1.41164	-0.75158	3.36018e-08	0.000204329	-0.715857	1.32331e-07	0.00156723	Sex-concordant
8	113173519	113173931	412	Cpne4	Intron		0.586686	-1.05174	1.51669e-05	0.00599282	-1.00888	2.91726e-05	0.0236261	Sex-concordant
9	17904195	17904521	326				1.25503	-0.507269	0.000412615	0.0308278	-0.60278	2.26595e-05	0.0214375	Sex-concordant
9	20497049	20497409	360				0.736296	-0.685076	0.000162924	0.0196399	-0.80687	7.51655e-06	0.0135302	Sex-concordant
9	23356261	23356591	330	Cenpq	Exon | Intron		0.492233	-0.733753	0.000910886	0.0447096	-0.835543	0.000142551	0.0498232	Sex-concordant
9	48996069	48996505	436				1.36808	0.43304	0.000522092	0.0343756	0.527307	2.43313e-05	0.022044	Sex-concordant
9	80288813	80289633	820				0.262326	-0.89986	1.8686e-07	0.000574427	-0.754905	1.36164e-05	0.0174472	Sex-concordant
9	88397103	88397624	521	Col4a3	Intron		1.4803	-0.566499	1.28403e-06	0.00171255	-0.542471	3.2208e-06	0.00825383	Sex-concordant
9	113531688	113532229	541	Ppp4r1	Intron		-0.0783103	-0.829959	0.000158848	0.0194211	-0.866992	7.0314e-05	0.035631	Sex-concordant
9	115974807	115975299	492	Lama1	Exon | Intron		0.934462	-0.729239	3.5297e-06	0.00294005	-0.694467	9.45818e-06	0.0154243	Sex-concordant
9	117665270	117665646	376	Epb41l3	Exon | Intron		1.34482	-0.976526	3.57656e-08	0.000208027	-0.794627	7.45223e-06	0.0135302	Sex-concordant
10	4776872	4777217	345				1.45932	-0.483289	0.000148388	0.0188119	-0.639181	3.61179e-07	0.00266694	Sex-concordant
10	7955453	7955853	400				-0.0725769	0.744035	0.000439287	0.0318843	0.818274	0.000109791	0.0434289	Sex-concordant
10	9830210	9830695	485				0.250094	-0.837334	0.000103758	0.0158473	-0.926713	1.54384e-05	0.0185408	Sex-concordant
10	10901998	10902379	381				0.65021	-0.950133	5.33168e-07	0.00106864	-0.753832	7.40645e-05	0.0361476	Sex-concordant
10	15141097	15141891	794				-0.132609	-0.663588	0.000677775	0.0385715	-0.766677	6.77466e-05	0.0348718	Sex-concordant
10	18660869	18661403	534	Kcnip	Intron		0.52594	-0.555045	0.000719366	0.0396679	-0.637276	8.57639e-05	0.0389984	Sex-concordant
10	36886666	36886954	288				1.27061	-0.968339	1.87644e-07	0.000574427	-0.751785	5.5037e-05	0.0316006	Sex-concordant
10	43780040	43780417	377	Sh3bp5l	Exon | Intron		0.707685	-0.70188	0.000158932	0.0194211	-0.850843	3.94583e-06	0.00937064	Sex-concordant
10	46452385	46452861	476				0.738122	-0.703386	2.23046e-05	0.00733004	-0.720766	1.26009e-05	0.016932	Sex-concordant
10	64947277	64947838	561				-0.163704	-0.894947	0.000336113	0.0279155	-1.02544	3.39991e-05	0.025898	Sex-concordant
10	75756389	75756975	586				0.812661	-0.750674	1.01092e-05	0.00493178	-0.741305	1.19438e-05	0.0167388	Sex-concordant
10	75827156	75827639	483				1.23713	-0.728867	1.04819e-05	0.00498427	-0.714583	1.46693e-05	0.0178083	Sex-concordant
10	77083686	77084308	622				0.754143	-0.598199	8.53529e-05	0.0143362	-0.607626	5.93798e-05	0.0327248	Sex-concordant
10	83621215	83621647	432				1.15731	-0.661923	2.95032e-05	0.00849514	-0.637811	5.30531e-05	0.0309035	Sex-concordant
10	96107095	96107591	496				0.872756	-0.493398	0.000143834	0.0185318	-0.518046	5.58955e-05	0.0316806	Sex-concordant
10	107134409	107135297	888				-0.0798774	-0.670523	0.000645375	0.0377227	-0.809489	2.82274e-05	0.0232276	Sex-concordant
10	109197081	109197582	501	Aatk	Exon | Intron		0.896721	-0.607382	0.000448597	0.0321889	-0.681354	7.49711e-05	0.0363973	Sex-concordant
11	3129269	3129604	335				0.587753	-0.849742	2.40359e-05	0.00755777	-1.01654	3.46182e-07	0.00266694	Sex-concordant
11	15506147	15506842	695	Usp25	Intron		0.818293	-0.522794	0.000509538	0.0339793	-0.585768	8.25949e-05	0.0379682	Sex-concordant
11	26975514	26975917	403				1.10163	-0.549153	0.00023072	0.0231283	-0.718082	1.06279e-06	0.00440613	Sex-concordant
11	28193020	28193510	490	Grik1	Intron		1.01926	-0.509428	0.000351658	0.0284798	-0.563294	6.63619e-05	0.0344977	Sex-concordant
11	30173020	30174153	1133				1.43957	-0.403923	8.19867e-05	0.0139803	-0.406189	6.47819e-05	0.0341794	Sex-concordant
11	45176345	45176714	369	Cmss1	Intron		0.413062	-0.811719	0.000384458	0.0297014	-1.01119	7.75687e-06	0.0137091	Sex-concordant
11	65506999	65507426	427				0.482698	0.516561	0.000658724	0.0381066	0.586847	0.000106916	0.0431957	Sex-concordant
11	70369864	70370632	768	Slc12a8	Intron		0.32305	1.04341	4.92394e-08	0.000251336	0.918625	1.09302e-06	0.00440613	Sex-concordant
11	70719522	70719983	461	Snx4	Intron		-0.193222	-1.40482	3.32503e-05	0.00909247	-1.45451	1.66918e-05	0.0190113	Sex-concordant
11	76877283	76877750	467	Ostn	Intron		0.00354443	0.674311	0.000656423	0.0380574	0.774975	9.18156e-05	0.0399732	Sex-concordant
12	116758	117382	624				1.87143	0.458508	0.000108173	0.0161303	0.481925	4.4702e-05	0.0292129	Sex-concordant
12	693792	694213	421				0.368802	-0.87489	3.75976e-05	0.00964188	-0.956393	5.75413e-06	0.0117297	Sex-concordant
12	26869364	26869954	590				1.62482	-0.448075	4.73577e-05	0.0107476	-0.507142	3.28023e-06	0.0083465	Sex-concordant
12	31066042	31066851	809				0.938726	-0.561641	0.000196027	0.0213859	-0.57717	0.000117621	0.0449136	Sex-concordant
12	44071220	44071518	298	Fbxw8	Intron		1.14197	-0.716885	9.08126e-06	0.00475636	-0.628347	9.96663e-05	0.0418407	Sex-concordant
12	47524075	47524671	596				0.927096	-0.699461	2.44485e-06	0.002457	-0.622884	2.71435e-05	0.0229038	Sex-concordant
13	26719789	26720465	676	Bcl2	Intron		1.16616	-0.392657	0.000680699	0.0386418	-0.456686	6.25215e-05	0.0337351	Sex-concordant
13	48884165	48884999	834				0.472589	-0.607403	0.000196781	0.0214198	-0.699868	1.41444e-05	0.0175988	Sex-concordant
13	50490167	50491063	896	Etnk2	Intron		0.53392	-0.738924	0.000135275	0.0180207	-0.740834	0.000119134	0.0452776	Sex-concordant
13	52223933	52224470	537	Ipo9	Intron		0.459587	-0.746603	8.93934e-05	0.0146917	-0.888886	2.4557e-06	0.007342	Sex-concordant
13	64158883	64159259	376				0.187066	-0.629338	0.00102139	0.0471851	-0.821176	1.2993e-05	0.01722	Sex-concordant
13	98835273	98835683	410				1.17531	0.412638	0.000822366	0.0424034	0.47698	0.000107654	0.043267	Sex-concordant
13	101491916	101492295	379	Disp1	Intron		1.26961	-0.601585	0.000275542	0.025374	-0.768792	2.74867e-06	0.00752786	Sex-concordant
14	2813464	2813839	375	Fam69a	Intron		0.654754	0.551891	0.000748407	0.0404624	0.662724	5.21205e-05	0.0309035	Sex-concordant
14	4219717	4220206	489				1.70409	-0.747438	1.69609e-09	4.34651e-05	-0.531746	2.01583e-05	0.0202703	Sex-concordant
14	5324628	5325065	437	Lrrc8c	Intron		1.37893	0.525813	0.000133337	0.0179034	0.582759	2.21986e-05	0.021187	Sex-concordant
14	33595259	33595561	302	Ppat	Intron		0.616978	-0.765587	0.000499723	0.0337309	-0.88258	5.2651e-05	0.0309035	Sex-concordant
14	37633418	37633811	393				0.814339	-0.659257	0.000147138	0.0187445	-0.668749	0.000109225	0.0433963	Sex-concordant
14	71055023	71055334	311	Ldb2	Intron		1.02447	0.669658	0.00014334	0.0185169	0.949939	9.77288e-08	0.00129861	Sex-concordant
14	92574371	92574772	401				0.523994	0.862634	5.16515e-06	0.00356955	0.849249	6.26039e-06	0.0125478	Sex-concordant
14	105655470	105655963	493				0.10642	0.757077	0.000130048	0.017685	0.757423	0.000115334	0.0446371	Sex-concordant
14	107957028	107957908	880				0.437149	-0.671029	1.13548e-05	0.00519616	-0.610957	6.16983e-05	0.0335898	Sex-concordant
15	5044447	5044776	329				0.329537	0.841056	0.000735225	0.0401429	0.970227	0.000104589	0.0427865	Sex-concordant
15	14447718	14448147	429				0.884534	-0.496625	0.000552814	0.035247	-0.571101	5.95675e-05	0.0327779	Sex-concordant
15	17444261	17444638	377				0.626588	-0.736193	0.000739359	0.0402331	-0.977056	6.59689e-06	0.0127247	Sex-concordant
15	19963782	19964159	377	Ddhd1	Downstream		1.55927	-0.822065	4.66206e-09	7.82293e-05	-0.554205	8.66872e-05	0.0391208	Sex-concordant
15	33656582	33657130	548	Myh7	TSS 1500		1.45764	-0.786613	2.42157e-08	0.000167076	-0.59607	2.5129e-05	0.0222059	Sex-concordant
15	39552058	39552421	363				0.163137	-0.786971	0.000107644	0.0160936	-0.934922	3.12057e-06	0.00805451	Sex-concordant
15	54699297	54700110	813				1.10081	-0.625101	3.39627e-06	0.00290117	-0.596759	8.48514e-06	0.0147779	Sex-concordant
15	57489486	57490806	1320				0.703765	-0.423526	0.000346001	0.0282542	-0.481125	3.56288e-05	0.0266861	Sex-concordant
15	61307962	61308434	472				0.598493	-0.708986	0.000539425	0.0349019	-0.804791	7.38679e-05	0.0361476	Sex-concordant
15	90262051	90262415	364				0.536937	0.731819	0.000321821	0.0273821	0.870418	2.00793e-05	0.0202703	Sex-concordant
15	104637185	104637568	383	Hs6st3	Intron		1.34246	-0.416012	0.000994972	0.0465761	-0.512878	4.00002e-05	0.0275451	Sex-concordant
15	106677389	106678222	833	Stk24	Intron		1.50282	-0.537066	3.3134e-06	0.0028714	-0.49989	1.39884e-05	0.0175846	Sex-concordant
16	1404642	1405166	524				0.925024	-1.02866	3.84871e-07	0.00090843	-0.987685	9.76823e-07	0.00439479	Sex-concordant
16	10577939	10578324	385	Fam35a	Exon | Intron		0.895372	-0.948511	8.8032e-07	0.0014163	-0.875891	5.52609e-06	0.0114807	Sex-concordant
16	18912647	18913572	925				1.16903	-0.492211	1.76443e-05	0.0064267	-0.514369	5.87096e-06	0.0119002	Sex-concordant
16	20347730	20348041	311	Kcnn1	Exon		0.725503	-1.16347	4.04204e-08	0.00022659	-0.958375	6.33868e-06	0.0125929	Sex-concordant
16	47220923	47221371	448	Dctd	Intron		0.71535	-0.576841	0.000150366	0.0189135	-0.599319	7.24979e-05	0.0361289	Sex-concordant
16	48775616	48775962	346				0.333411	-0.960345	3.78228e-05	0.00967889	-0.91278	8.63854e-05	0.0391208	Sex-concordant
16	64530031	64530959	928				0.652791	-0.59311	1.78601e-05	0.00647379	-0.678065	6.35299e-07	0.0037988	Sex-concordant
16	69245126	69245890	764				1.15359	-0.448363	0.000149541	0.0188692	-0.469471	6.16422e-05	0.0335898	Sex-concordant
16	73801586	73802489	903	Ank1	Intron		1.38203	-0.420359	0.000263833	0.0248377	-0.480392	2.47223e-05	0.0221833	Sex-concordant
16	73877771	73878404	633				0.866931	-0.657769	0.000310076	0.0268972	-0.833796	3.83318e-06	0.00935698	Sex-concordant
16	83368381	83369124	743	Rab20	Intron		0.693498	-0.577356	6.85825e-05	0.0128627	-0.608532	2.24143e-05	0.0213306	Sex-concordant
16	86698528	86699130	602				1.12519	-0.786659	1.53106e-06	0.00188764	-0.673228	3.92952e-05	0.0275094	Sex-concordant
17	2325589	2326100	511				0.0721183	0.937957	4.84472e-06	0.00348328	0.832866	3.84512e-05	0.0272634	Sex-concordant
17	13528725	13529078	353	Sema4d	Exon | Intron		1.48801	-0.787301	3.9589e-05	0.00989326	-0.767471	5.97965e-05	0.0328535	Sex-concordant
17	16505253	16505582	329				1.47989	-0.488868	0.000547997	0.0351334	-0.569279	5.16497e-05	0.0308328	Sex-concordant
17	27308481	27308866	385				1.26406	-0.467162	0.000621297	0.0371909	-0.577304	1.91623e-05	0.0199216	Sex-concordant
17	31751891	31752393	502				-0.312062	-1.77059	4.63934e-05	0.010656	-1.7658	4.6655e-05	0.0296198	Sex-concordant
17	36988352	36989110	758				1.39611	-0.485074	1.36128e-05	0.00565353	-0.476342	1.71291e-05	0.0192647	Sex-concordant
17	39145098	39145606	508				0.300999	-0.75726	0.000368459	0.0291215	-0.901028	1.89037e-05	0.0199216	Sex-concordant
17	44045673	44046096	423				0.261232	-0.992367	5.06773e-06	0.00354885	-0.862765	7.48012e-05	0.036364	Sex-concordant
17	57636140	57636674	534				1.59838	-0.549471	7.50789e-05	0.0134147	-0.576182	3.01101e-05	0.0241671	Sex-concordant
17	81023767	81024096	329				0.525067	-0.883076	6.57602e-05	0.0126361	-1.08574	7.30684e-07	0.00407134	Sex-concordant
17	83533958	83534570	612	Plxdc2	Intron		1.49678	-0.510917	0.000104613	0.0159191	-0.712286	4.03499e-08	0.000851556	Sex-concordant
18	7638841	7639650	809				0.351458	0.649729	0.000297172	0.0262475	0.729003	4.93299e-05	0.0304617	Sex-concordant
18	13990690	13991282	592	Nol4	Intron		0.404043	-0.763261	3.51222e-05	0.00931329	-0.778798	2.15728e-05	0.02075	Sex-concordant
18	24925365	24925816	451	Proc	Exon | Intron		1.21676	-0.604714	1.36072e-05	0.00565353	-0.765045	2.40651e-08	0.000575593	Sex-concordant
18	26008679	26009227	548				0.512093	-0.536692	0.000798406	0.0418373	-0.616017	9.81526e-05	0.0415908	Sex-concordant
18	30688815	30689182	367				0.784952	-0.703891	9.58788e-05	0.015258	-0.704411	8.46008e-05	0.038595	Sex-concordant
18	31130216	31130543	327				1.17901	-0.680567	0.000625208	0.0372751	-0.864999	1.22835e-05	0.0167637	Sex-concordant
18	31203948	31204456	508				1.21705	-0.72072	3.04068e-06	0.00270698	-0.656911	2.0664e-05	0.0203673	Sex-concordant
18	47615968	47616465	497	RGD1564428	Intron		0.0161802	-0.798772	0.000184596	0.0208543	-0.984469	2.93269e-06	0.00773655	Sex-concordant
18	59942631	59943157	526	Fech	Exon | 3'UTR		1.31144	-0.502217	0.000239258	0.0235499	-0.569576	2.62263e-05	0.0224565	Sex-concordant
18	76716723	76717103	380				0.396837	-0.933772	4.05714e-06	0.00319209	-0.873243	1.6043e-05	0.0186271	Sex-concordant
18	79793962	79794622	660				0.957807	-0.82611	1.90889e-09	4.56571e-05	-0.568395	4.46378e-05	0.0292129	Sex-concordant
18	82087760	82088126	366				1.10643	-0.574723	4.97612e-05	0.011034	-0.544263	0.000116014	0.0447074	Sex-concordant
19	222331	222673	342				1.56306	0.936794	1.40858e-05	0.00574273	1.11659	2.5948e-07	0.00235982	Sex-concordant
19	464274	464589	315				1.64971	0.648166	0.000195791	0.021384	0.73709	2.3478e-05	0.0217094	Sex-concordant
19	7816759	7817147	388				0.70712	-0.666277	0.000559266	0.0354408	-0.741516	0.000106827	0.0431957	Sex-concordant
19	16446865	16447148	283				1.70737	-0.431931	0.000531556	0.0346605	-0.592646	1.50603e-06	0.00551349	Sex-concordant
19	19659619	19660062	443				1.4092	-0.525014	6.83229e-06	0.00409906	-0.533113	4.25887e-06	0.00979466	Sex-concordant
19	23966617	23967119	502				1.47387	-0.400843	0.000485505	0.0333626	-0.459581	5.29662e-05	0.0309035	Sex-concordant
19	33460861	33461355	494				0.879387	-0.546466	0.000405391	0.0305674	-0.594686	0.000107865	0.043267	Sex-concordant
19	37077209	37077802	593				0.0530682	-0.696255	0.00103849	0.0475352	-0.803626	0.000137468	0.0493197	Sex-concordant
19	40094386	40095070	684				1.09164	-0.392345	0.00107798	0.0483015	-0.467698	7.7322e-05	0.0365495	Sex-concordant
19	43975267	43975638	371				0.90835	-0.898046	4.72773e-06	0.00344092	-0.75656	0.000119309	0.045296	Sex-concordant
19	45426726	45427039	313				0.763215	0.799493	1.50687e-07	0.000514881	0.626808	2.61481e-05	0.0224565	Sex-concordant
19	46591992	46592395	403				0.469843	-0.751083	0.000410704	0.0307521	-0.833997	7.77449e-05	0.0366393	Sex-concordant
19	51285919	51286626	707	Cdh13	Intron	CpG: 18	2.04029	-0.459517	5.95541e-05	0.0120714	-0.460751	5.32487e-05	0.030963	Sex-concordant
19	59052356	59052717	361				1.80561	-0.473306	4.46072e-05	0.0104933	-0.499329	1.46672e-05	0.0178083	Sex-concordant
19	60332124	60332460	336	Pard3	Intron		1.18479	-1.5597	2.74541e-13	5.33952e-08	-1.00252	2.87792e-06	0.00764829	Sex-concordant
20	2569621	2569903	282				-0.0780029	-1.13324	0.000251042	0.0241726	-1.27517	3.63441e-05	0.0268763	Sex-concordant
20	10214028	10214572	544	Pde9a	Exon | Intron | 3' UTR		1.91836	-0.543784	3.59418e-05	0.00943994	-0.535849	4.44334e-05	0.0291501	Sex-concordant
20	11477106	11477721	615	Trpm2	Exon | Intron		1.35578	-0.607312	4.98368e-06	0.0035197	-0.531256	6.51366e-05	0.0342318	Sex-concordant
20	50759409	50759874	465	Hace1	Intron		1.66553	-0.376902	0.000890165	0.0441237	-0.493375	1.05574e-05	0.0159819	Sex-concordant
1	31935651	31936340	689	Zdhhc11	Intron		0.682776	-1.01644	1.21204e-05	0.0165327	-1.00031	1.6026e-05	0.0342244	Male-specific
1	92339847	92340269	422				3.34751	-0.60415	2.97771e-05	0.0249612	-0.6621	4.5428e-06	0.019159	Male-specific
1	177552956	177553441	485	Tead1	Intron		0.925333	-1.11677	7.25216e-09	0.000379184	-0.92975	1.88628e-06	0.013052	Male-specific
1	188494113	188494562	449	LOC361635	Exon | Intron		2.09075	-0.706166	1.17953e-05	0.016152	-0.820815	2.93245e-07	0.00519694	Male-specific
1	260688580	260688966	386				0.873753	0.996864	4.11396e-05	0.0292273	1.09951	6.53593e-06	0.0229894	Male-specific
2	74713941	74714757	816			CpG: 18	-0.977352	3.84017	0.000104402	0.0443887	4.21034	2.93001e-05	0.0462142	Male-specific
2	75656985	75657318	333				0.508718	-1.4612	2.91989e-05	0.0248487	-1.457	3.00582e-05	0.0466843	Male-specific
2	85238569	85238917	348				0.182422	-1.18413	0.000130545	0.0494492	-1.29623	2.4994e-05	0.0429374	Male-specific
2	94538426	94538815	389				1.4104	-0.727764	3.89157e-06	0.00889292	-0.708956	6.67066e-06	0.0232211	Male-specific
2	95127051	95127403	352				0.698542	-1.44148	3.68262e-09	0.000379184	-1.09145	1.05853e-05	0.0281313	Male-specific
2	97847057	97847399	342				1.0059	-1.0765	1.14247e-05	0.0159389	-1.01959	3.22325e-05	0.0480753	Male-specific
2	204498786	204499092	306				1.40666	-0.999855	3.26554e-06	0.0082001	-1.10962	2.07147e-07	0.00437886	Male-specific
3	25436248	25436715	467	Lrp1b	Intron		0.0373918	1.25894	3.66627e-06	0.00856615	1.60205	9.42367e-09	0.000380563	Male-specific
3	159358697	159359041	344				0.870409	-0.988968	3.0543e-06	0.00811704	-1.36232	4.00607e-11	1.13753e-05	Male-specific
3	174947242	174947659	417				1.3337	-0.868655	8.48292e-05	0.0406877	-0.953633	1.44907e-05	0.0328436	Male-specific
4	95817267	95817731	464				0.220479	-1.80667	1.48973e-05	0.0186228	-1.93149	3.57651e-06	0.0174516	Male-specific
4	167617456	167618241	785				0.00454891	-1.12205	9.79909e-05	0.0430047	-1.48271	1.2354e-07	0.00295485	Male-specific
5	39116164	39116618	454				-0.194663	-1.8473	5.72469e-06	0.0111623	-2.01116	6.84424e-07	0.00859777	Male-specific
5	76888403	76888828	425				0.923737	-0.865015	7.97385e-05	0.0396783	-0.930502	1.98256e-05	0.0380368	Male-specific
5	100024378	100024678	300				0.649504	-1.24663	2.59878e-06	0.00729038	-1.25485	2.07549e-06	0.0136434	Male-specific
5	101031696	101032013	317	Frem1	Exon | Intron		1.42218	-1.28815	1.11235e-07	0.00159632	-1.02085	2.74247e-05	0.0444226	Male-specific
5	124961986	124962481	495				0.324789	1.03154	1.14619e-05	0.0159389	1.06089	6.32871e-06	0.0224809	Male-specific
6	65736606	65736969	363				0.760088	-1.1983	6.52515e-09	0.000379184	-0.980718	2.72276e-06	0.0155056	Male-specific
6	74644241	74644613	372				1.11033	-0.877253	8.10783e-05	0.0399387	-1.04185	2.30211e-06	0.0143117	Male-specific
6	93637358	93637758	400				1.15514	-0.862803	1.87215e-06	0.00645845	-0.828639	4.59253e-06	0.019159	Male-specific
6	110210009	110211921	1912	Gpatch2l	Intron		1.46688	-1.07386	3.13747e-06	0.00815682	-1.01367	1.08763e-05	0.0284288	Male-specific
6	111571136	111571641	505				2.34465	-1.25663	1.11054e-08	0.000435168	-1.27308	6.93945e-09	0.000355669	Male-specific
6	123866799	123867291	492	Efcab11	Intron		0.95286	-0.840706	0.000101826	0.0438038	-0.978055	4.85326e-06	0.0193728	Male-specific
7	114394767	114395132	365				0.731123	-1.18906	8.96733e-05	0.0413526	-1.25033	3.61556e-05	0.0499076	Male-specific
7	123889049	123889357	308				0.969771	-1.44133	9.20637e-07	0.00423461	-1.21781	3.4884e-05	0.0498623	Male-specific
8	73723882	73724442	560				0.912184	-0.904102	4.17337e-05	0.0293439	-0.986142	6.79598e-06	0.0232211	Male-specific
8	105741778	105742330	552	Clstn2	Intron		-0.0630259	-1.35035	2.32622e-06	0.00712947	-1.32991	3.22714e-06	0.0170266	Male-specific
8	107049054	107049399	345				0.310391	-1.27345	1.56714e-05	0.0190752	-1.4424	7.95549e-07	0.00883946	Male-specific
9	15309358	15309659	301				0.831571	-1.21521	6.49486e-06	0.0120403	-1.33296	6.71056e-07	0.00859777	Male-specific
9	30201857	30202227	370				1.03737	-1.70254	2.95871e-08	0.000663442	-1.27281	3.59913e-05	0.0499076	Male-specific
9	75405263	75405664	401	Erbb4	Intron		1.14703	-0.930721	1.10781e-06	0.00456842	-0.890428	3.14794e-06	0.0170266	Male-specific
9	96703066	96703658	592				0.716389	-0.955719	6.34695e-05	0.0358037	-1.0523	9.31699e-06	0.0265289	Male-specific
9	103061478	103061968	490				0.588212	-0.990154	1.08086e-05	0.0157636	-0.968372	1.64088e-05	0.0344237	Male-specific
10	21434376	21434803	427	Tenm2	Intron		0.786182	1.18934	3.584e-08	0.000756377	0.93374	9.05571e-06	0.0264288	Male-specific
10	98508943	98509386	443				0.297181	-1.39239	2.21179e-06	0.00708509	-1.62867	2.09911e-08	0.00068464	Male-specific
11	29918812	29919550	738				1.90434	0.863624	6.17448e-06	0.0116245	0.915144	1.67042e-06	0.0122306	Male-specific
11	30520360	30523660	3300				-0.0474297	1.76317	6.64329e-05	0.0367235	1.9414	1.25572e-05	0.0303125	Male-specific
11	53457227	53457557	330				1.17364	-1.14664	1.26666e-05	0.0168234	-1.13684	1.46973e-05	0.0329563	Male-specific
13	82506398	82506689	291	F5	Exon | Intron		0.221755	-1.31455	1.57605e-05	0.0190752	-1.4404	1.92811e-06	0.013052	Male-specific
14	23995490	23996209	719				0.271577	-1.20167	1.99478e-07	0.00181315	-1.08304	3.19513e-06	0.0170266	Male-specific
14	105703469	105703876	407				0.782398	-1.06912	4.2759e-07	0.00273943	-1.02472	1.25002e-06	0.01107	Male-specific
15	8320857	8321354	497				1.40546	-0.823395	7.11411e-07	0.00349637	-0.802279	1.29592e-06	0.01107	Male-specific
15	96961042	96961430	388				0.69718	0.884086	9.15548e-05	0.0417906	1.05636	3.70566e-06	0.0174933	Male-specific
15	110369042	110369349	307	Itgbl1	Intron		0.558163	-1.56558	1.57011e-08	0.000435168	-1.17425	2.84066e-05	0.0452957	Male-specific
16	60830292	60830914	622				1.21115	-1.03888	1.00215e-06	0.00443884	-0.915493	1.70838e-05	0.0351674	Male-specific
16	70320329	70320735	406				0.242526	-2.01898	2.06874e-05	0.021894	-1.97901	3.00361e-05	0.0466843	Male-specific
17	7308432	7309174	742				0.413316	0.987805	6.01685e-05	0.0349868	1.2004	1.50371e-06	0.0119887	Male-specific
18	4423643	4423961	318				0.624412	-1.29104	8.36652e-08	0.00134147	-1.42103	2.51304e-09	0.000180322	Male-specific
18	5068496	5069047	551	Zfp521	Intron		1.52803	-0.7561	4.95739e-05	0.0317603	-0.818373	1.02289e-05	0.0277877	Male-specific
18	26754460	26754895	435				0.22837	-1.34761	4.58122e-06	0.00961832	-1.49365	3.04192e-07	0.00519694	Male-specific
18	36120082	36120395	313				0.444858	-1.21032	9.07938e-06	0.0143911	-1.62128	1.25861e-09	0.000112889	Male-specific
19	24869345	24869672	327	Adgre5	Intron		0.536196	1.14077	2.38872e-06	0.00713753	1.3198	6.58071e-08	0.00171053	Male-specific
19	51863855	51864169	314	Cdh13	Intron		0.821712	0.80174	7.23422e-05	0.0382809	0.944852	3.42092e-06	0.0174516	Male-specific
20	13479459	13480361	902				0.3009	-2.08523	9.79793e-09	0.000435168	-1.81023	7.05117e-07	0.00859777	Male-specific
3	33467649	33467928	279				1.11229	-1.23528	3.33e-06	0.00711878	-1.19064	6.92e-06	0.0468103	Female-specific
3	60141172	60141493	321				1.10659	-0.9228	4.33e-05	0.0230439	-1.26644	1.03e-08	0.00073869	Female-specific
5	57053861	57054255	394	Smu1	Exon | Intron		1.16223	-1.23439	4.97e-07	0.0028778	-1.18269	1.35e-06	0.0223443	Female-specific
5	169657963	169658391	428	Kcnab2 | Nphp4	Intron | TSS 1500	CpG: 92	0.488086	-1.37716	3.98e-06	0.00747738	-1.37719	3.54e-06	0.0362936	Female-specific
6	99814529	99815076	547				-0.0132531	-2.83138	9.39e-09	0.00028067	-2.35386	1.78e-06	0.0251521	Female-specific
6	128537651	128537943	292	Clmn	Intron | TSS 1500		1.23498	-1.45759	4.63e-09	0.00019091	-1.3507	5.33e-08	0.00273345	Female-specific
7	18488480	18488861	381	Myo1f	Exon | Intron		1.26967	-0.993456	2.4e-05	0.0172163	-1.08516	3.35e-06	0.0362936	Female-specific
7	73661817	73662364	547	Stk3	Intron		0.208322	-1.13039	2.16e-05	0.0162966	-1.36492	1.48e-07	0.00656633	Female-specific
7	94866975	94867582	607				0.611379	-1.19774	1.67e-05	0.0147581	-1.23939	7.3e-06	0.0469955	Female-specific
9	18810898	18811226	328				1.83549	-0.892525	3.26e-06	0.0070891	-0.872402	5.02e-06	0.0412814	Female-specific
12	14131785	14132192	407	Radil	Intron		1.31871	-1.04298	2.32e-06	0.00607286	-1.02515	3.12e-06	0.0351638	Female-specific
12	50690371	50690726	355				0.921399	-1.02898	0.00011462	0.035961	-1.3317	4.25e-07	0.0127022	Female-specific
13	50051051	50051396	345				0.153765	-1.45099	0.00013206	0.0379655	-1.68056	7.98e-06	0.0493813	Female-specific
13	63067488	63068043	555				1.29949	-0.795468	7.08e-06	0.00976455	-0.793817	6.23e-06	0.0438447	Female-specific
13	96290362	96290816	454				1.08894	-0.949233	5.08e-05	0.0247183	-1.07191	3.8e-06	0.0369274	Female-specific
15	39964543	39964824	281				1.06991	-1.21139	6.87e-08	0.00104782	-1.28725	7.26e-09	0.00065128	Female-specific
16	44406035	44406393	358				1.33842	-0.907713	1.39e-05	0.0134052	-1.02687	6.86e-07	0.0163976	Female-specific
18	57148128	57148502	374	Ablim3	Exon | Intron		1.97719	-0.582081	0.0001823	0.0432075	-0.72208	2.49e-06	0.0318922	Female-specific

## Sheet: S2. PAE-specific gene ontology
					PAEvC					PAEvPF					PFvC
Name	ID	Analysis	NumGenes	Multifunctionality	RawScore	Pval	CorrectedPvalue	MFPvalue	CorrectedMFPvalue	RawScore	Pval	CorrectedPvalue	MFPvalue	CorrectedMFPvalue	RawScore	Pval	CorrectedPvalue	MFPvalue	CorrectedMFPvalue
amine binding	GO:0043176	Sex-concordant	9	0.206	1.66997	1e-12	1.374e-11	0.0036	0.0461643	1.27165	1e-12	1.473e-11	0.0038	0.048729	1.54162	1e-12	1.405e-11	0.0047	0.0564409
cellular response to magnesium ion	GO:0071286	Sex-concordant	6	0.68	1.8963	1e-12	9.007e-12	0.0035	0.045303	1.45234	1e-12	9.676e-12	0.0031	0.0414877	1.74808	0.0001	0.0005021	0.0042	0.0515125
chaperone binding	GO:0051087	Sex-concordant	59	0.795	1.09384	1.699e-07	1.023e-06	0.002875	0.038966	0.831959	1.836e-07	1.112e-06	0.002852	0.0386224	1.01018	2.451e-07	1.47e-06	0.0054	0.0629301
chronic inflammatory response	GO:0002544	Sex-concordant	13	0.657	1.64776	1e-12	1.586e-10	0.0033	0.0429966	1.25678	1e-12	1.683e-10	0.003	0.0403057	1.52033	1e-12	1.643e-10	0.0043	0.0526922
cyclic-nucleotide phosphodiesterase activity	GO:0004112	Sex-concordant	26	0.258	1.20117	0.0001	0.0005242	0.0036	0.0462934	0.913999	1e-12	1.07e-10	0.0038	0.0487743	1.10907	0.0001	0.0005299	0.0048	0.0575416
diencephalon development	GO:0021536	Sex-concordant	57	0.913	1.35704	1e-12	2.281e-11	0.00386	0.0488599	1.03408	1e-12	2.482e-11	0.003822	0.048871	1.25245	1e-12	2.379e-11	0.0068	0.0744654
lung alveolus development	GO:0048286	Sex-concordant	42	0.877	1.30812	1e-12	1.139e-11	0.0037	0.0470965	0.997299	2.438e-10	1.716e-09	0.0031	0.0414074	1.20718	1e-12	1.156e-11	0.0044	0.0533959
negative regulation of blood circulation	GO:1903523	Sex-concordant	28	0.895	1.52328	1e-12	7.678e-12	0.0039	0.0491885	1.16195	1e-12	8.203e-12	0.0038	0.0486386	1.40547	1e-12	7.678e-12	0.0055	0.0639873
peripheral nervous system development	GO:0007422	Sex-concordant	44	0.838	1.27053	1e-12	4.824e-11	0.0037	0.04714	0.967221	2.222e-09	1.487e-08	0.0032	0.0424146	1.17289	1e-12	4.758e-11	0.0044	0.053443
positive regulation of nitric-oxide synthase activity	GO:0051000	Sex-concordant	13	0.762	1.5233	1e-12	1.048e-11	0.0039	0.0490987	1.16586	1e-12	1.126e-11	0.0035	0.0456887	1.40455	1e-12	1.064e-11	0.0051	0.0601966
pyruvate metabolic process	GO:0006090	Sex-concordant	45	0.861	1.15191	1.918e-07	1.153e-06	0.0032	0.042051	0.88061	1.822e-07	1.104e-06	0.0036	0.0465101	1.06306	1e-12	7.186e-11	0.0045	0.0544658
regulation of blood coagulation	GO:0030193	Sex-concordant	61	0.884	1.24013	1.203e-11	8.553e-11	0.00213	0.0304509	0.945175	1.163e-11	8.667e-11	0.002045	0.0298954	1.14481	2.182e-11	1.528e-10	0.0043	0.0523666
regulation of blood volume by renin-angiotensin	GO:0002016	Sex-concordant	9	0.728	1.70699	1e-12	2.262e-10	0.0035	0.0452605	1.30286	1e-12	2.225e-10	0.0035	0.0456025	1.57463	1e-12	2.225e-10	0.0047	0.0564901
regulation of cellular carbohydrate catabolic process	GO:0043471	Sex-concordant	9	0.572	1.53184	0.0001	0.0005071	0.0037	0.0471835	1.17249	0.0002	0.0009342	0.0036	0.0464666	1.41252	0.0003	0.001381	0.0049	0.0582345
voltage-gated potassium channel complex	GO:0008076	Sex-concordant	59	0.491	1.06202	9.851e-07	5.718e-06	0.00353	0.0455192	0.807049	1.104e-06	6.356e-06	0.003735	0.0480705	0.981086	1.347e-06	7.801e-06	0.0061	0.0688771
activation of protein kinase activity	GO:0032147	Male-specific	175	0.943	0.765117	1e-12	2.159e-11	0.002392	0.034127	0.696251	1e-12	2.129e-11	0.002705	0.0372483	0.679643	1e-12	2.126e-11	0.0048	0.0571444
amine binding	GO:0043176	Male-specific	9	0.206	1.23449	1e-12	1.612e-11	0.0037	0.0476682	1.12313	1e-12	1.577e-11	0.0035	0.0455165	1.09614	0.0001	0.0005028	0.0041	0.0510115
ATP metabolic process	GO:0046034	Male-specific	87	0.954	0.777953	1.56e-08	1.098e-07	0.0032	0.0426193	0.708306	5.993e-09	4.159e-08	0.003	0.0403844	0.690396	8.723e-09	5.967e-08	0.0042	0.0516963
positive regulation of hormone metabolic process	GO:0032352	Male-specific	20	0.856	1.18033	1e-12	2.113e-11	0.0038	0.0486386	1.07426	1e-12	2.078e-11	0.0038	0.048729	1.04676	1e-12	2.084e-11	0.0043	0.0524592
purine nucleoside triphosphate biosynthetic process	GO:0009145	Male-specific	37	0.858	0.927367	2.274e-08	1.587e-07	0.0025	0.0353071	0.84428	1e-12	4.408e-11	0.0039	0.0495508	0.822656	2.67e-08	1.782e-07	0.0042	0.0515584
regulation of cellular carbohydrate catabolic process	GO:0043471	Male-specific	9	0.572	1.13915	0.0002	0.0009522	0.0035	0.0456456	1.03705	0.0002	0.0009559	0.0032	0.0425372	1.00868	0.0003	0.001367	0.0043	0.0526454
angiotensin receptor binding	GO:0031701	Female-specific	6	0.753	1.72026	1e-12	2.107e-11	0.0026	0.0366443	1.21581	1e-12	2.159e-11	0.0037	0.0474908	1.61039	1e-12	1.87e-11	0.0047	0.0561964
benzene-containing compound metabolic process	GO:0042537	Female-specific	23	0.818	1.27809	1e-12	1.599e-11	0.0036	0.0469941	0.896344	1e-12	1.641e-11	0.0039	0.0495965	1.19319	1e-12	1.43e-11	0.0042	0.0515125
G protein-coupled acetylcholine receptor signaling pathway	GO:0007213	Female-specific	12	0.398	1.33532	1e-12	5.411e-11	0.0034	0.0451958	0.934118	0.0001	0.0005036	0.0038	0.0485036	1.24581	1e-12	5.073e-11	0.0045	0.0541806
Hsp90 protein binding	GO:0051879	Female-specific	29	0.739	1.11746	1e-12	1.115e-11	0.0038	0.0490022	0.785956	1e-12	1.138e-11	0.0029	0.0394617	1.04361	1e-12	9.948e-12	0.0046	0.0551441
regulation of cyclase activity	GO:0031279	Female-specific	31	0.791	1.1977	1e-12	2.211e-11	0.0038	0.0490481	0.840608	1e-12	2.266e-11	0.0034	0.0445943	1.11813	1e-12	1.96e-11	0.0046	0.05524

## Sheet: S3. PF-specific DMRs
								PF v PAE			PF v C
Chromosome	Start	End	Length (bp)	Gene	Region	CpG Island	logCPM	logFC	P-value	FDR	logFC	P-value	FDR	Analysis
1	10929124	10929540	416				0.440905	0.749	7.29906e-05	0.0361289	0.720858	0.000145431	0.0285431	Sex-concordant
1	17991881	17992230	349	Ptprk	Intron		1.49499	-0.561	9.8544e-05	0.041594	-0.669798	3.40309e-06	0.00484977	Sex-concordant
1	43981303	43981710	407				0.319076	-1.317	9.0671e-08	0.00129688	-1.13371	4.07907e-06	0.00527533	Sex-concordant
1	48034803	48035140	337	Tcp1 | Mrpl18	TSS1500 | Intron		0.790289	-0.867	1.74781e-06	0.00595507	-0.80898	9.36262e-06	0.00830476	Sex-concordant
1	57642587	57643015	428				0.768756	-1.024	1.1935e-08	0.00044683	-0.879755	1.24493e-06	0.0028734	Sex-concordant
1	108911416	108911801	385				0.680883	-0.73	4.74272e-05	0.0299053	-0.730205	5.052e-05	0.0181071	Sex-concordant
1	124437671	124437974	303				0.191366	-0.98	6.46661e-05	0.0341794	-1.21956	6.12309e-07	0.00209991	Sex-concordant
1	130924427	130924823	396				1.57021	-0.592	1.88865e-05	0.0199216	-0.51303	0.000228911	0.0344868	Sex-concordant
1	142522756	142523227	471				0.677794	-0.716	5.23469e-05	0.0309035	-0.816787	3.77307e-06	0.005089	Sex-concordant
1	150786802	150787129	327				0.864759	-0.669	7.85473e-05	0.0368375	-0.729325	1.68447e-05	0.0110888	Sex-concordant
1	158302425	158303160	735				0.153047	-0.816	0.000140906	0.0497344	-0.769168	0.000376335	0.0428112	Sex-concordant
1	170306400	170306807	407				0.182996	-1.034	3.5963e-07	0.00266694	-0.844766	4.12708e-05	0.0166921	Sex-concordant
1	176594036	176594454	418	Galnt18	Intron		0.779469	-0.779	1.80923e-06	0.00595507	-0.708267	1.67036e-05	0.0110579	Sex-concordant
1	177996257	177996736	479				0.626807	-0.735	5.25088e-05	0.0309035	-0.90903	5.28085e-07	0.00203723	Sex-concordant
1	205949180	205949934	754	Fank1	Exon | Intron | 3' UTR | Downstream		0.431795	0.672	1.96788e-05	0.0201146	0.640457	5.24404e-05	0.0183282	Sex-concordant
1	207901723	207902330	607				0.629141	0.591	4.14793e-05	0.027957	0.512355	0.000384981	0.0432709	Sex-concordant
1	232397287	232397918	631				0.327595	-0.696	2.6483e-05	0.022577	-0.676167	5.24284e-05	0.0183282	Sex-concordant
1	256597063	256597349	286	Myof	Intron		0.980066	-1.158	1.07766e-06	0.00440613	-1.03638	1.31511e-05	0.0099494	Sex-concordant
2	7305993	7306364	371				-0.630505	-1.63	2.41358e-05	0.0219779	-1.99737	2.61594e-07	0.00159073	Sex-concordant
2	21632820	21633261	441	Rasgrf2	Intron		-0.559117	-1.221	3.91109e-05	0.0275094	-1.31117	8.98434e-06	0.0080848	Sex-concordant
2	30000451	30001321	870				0.973529	-0.758	6.18809e-08	0.00100915	-0.608312	1.93365e-05	0.0118386	Sex-concordant
2	39123995	39124580	585				-0.0699338	-0.894	0.000117451	0.0449136	-0.872619	0.000186589	0.0316316	Sex-concordant
2	42069324	42070017	693				0.108642	-0.717	5.49444e-05	0.0316006	-0.682475	0.000146555	0.0286954	Sex-concordant
2	54590324	54590789	465				1.23237	-0.669	1.87402e-08	0.000528543	-0.534223	1.03254e-05	0.0087576	Sex-concordant
2	121184059	121184735	676				0.275602	0.726	0.000100115	0.0419608	0.704372	0.00017021	0.0303983	Sex-concordant
2	121528933	121529673	740				0.679099	0.55	1.24853e-05	0.0168685	0.452951	0.000321504	0.0399571	Sex-concordant
2	142041515	142042067	552				-0.512618	-1.345	7.62669e-05	0.0364727	-1.4464	2.12316e-05	0.0123859	Sex-concordant
2	152286673	152287050	377				1.29968	0.496	4.29182e-05	0.0285066	0.497381	4.66865e-05	0.0176298	Sex-concordant
2	166862565	166862997	432				1.26077	-0.624	3.64241e-07	0.00266694	-0.518611	3.09639e-05	0.014818	Sex-concordant
2	198673297	198673802	505				0.287889	0.611	4.27215e-05	0.0284895	0.671178	9.86961e-06	0.00853181	Sex-concordant
2	204712948	204713304	356				0.551435	-0.691	4.57023e-05	0.0293122	-0.649491	0.000145043	0.0285431	Sex-concordant
2	244313375	244313852	477	Rap1gds1	Intron		0.84715	-0.67	0.000139429	0.0494791	-0.640703	0.000293669	0.038523	Sex-concordant
3	11529063	11529510	447				0.0637514	-1.673	3.22816e-05	0.0252326	-1.60225	6.54269e-05	0.0202791	Sex-concordant
3	30316054	30316364	310				1.31074	-0.592	0.000108332	0.043267	-0.538148	0.00047451	0.0480636	Sex-concordant
3	30358761	30359370	609				0.475068	-0.954	3.65087e-08	0.000818645	-0.6991	7.83617e-05	0.022033	Sex-concordant
3	103795974	103796507	533	Slc12a6	Intron		0.657384	-0.789	9.114e-08	0.00129688	-0.575962	0.000137403	0.0279319	Sex-concordant
3	120622092	120622768	676	Acoxl	Intron		0.719882	-0.599	0.000133322	0.0483065	-0.567973	0.000326123	0.040168	Sex-concordant
3	124580962	124581345	383	Rassf2	Intron		0.936292	-0.769	1.79606e-07	0.00184108	-0.729126	9.05753e-07	0.00245266	Sex-concordant
3	136289387	136289933	546				0.271115	-0.909	5.93051e-06	0.0119534	-1.02783	3.00235e-07	0.0016971	Sex-concordant
3	138196817	138197236	419				0.983429	0.673	7.13969e-05	0.0358757	0.642968	0.000156333	0.0293963	Sex-concordant
3	145946415	145947066	651				0.20661	-0.999	8.64162e-07	0.0041897	-0.846923	3.90281e-05	0.0162627	Sex-concordant
4	4984129	4984556	427				0.625868	-0.628	2.59031e-05	0.0224565	-0.537979	0.000384849	0.0432697	Sex-concordant
4	16032682	16033093	411	Cacna2d1	Intron		0.314097	-0.986	6.88716e-05	0.0352486	-1.06141	1.71513e-05	0.0111791	Sex-concordant
4	39599747	39600150	403				0.674889	-0.853	2.03179e-05	0.0202703	-0.813406	5.17047e-05	0.0183282	Sex-concordant
4	42703356	42703900	544	Cftr	Intron		0.161607	-0.907	4.86331e-05	0.0303042	-0.986542	1.00939e-05	0.00865568	Sex-concordant
4	49316593	49317661	1068				0.626217	0.521	4.08412e-05	0.0278712	0.562932	1.28921e-05	0.00984114	Sex-concordant
4	64805127	64805550	423	Dgki	Intron		1.01413	-0.658	5.82284e-05	0.0324179	-0.872012	9.11166e-08	0.000961475	Sex-concordant
4	64819709	64820106	397	Dgki	Intron		-0.125903	-1.196	8.66071e-06	0.014814	-0.991425	0.000231785	0.0345555	Sex-concordant
4	132912386	132912801	415				0.419435	0.788	1.16085e-05	0.0163969	0.709534	8.11276e-05	0.0223515	Sex-concordant
4	155703698	155704063	365				1.21406	-0.817	2.22043e-05	0.021187	-0.786179	4.92533e-05	0.0179035	Sex-concordant
4	155979288	155979746	458				-0.142864	-1.299	6.13811e-07	0.00379549	-1.51125	5.83973e-09	0.000232793	Sex-concordant
4	169898309	169898747	438	Grin2b	Intron		0.104963	-0.985	5.49968e-05	0.0316006	-1.31612	5.5363e-08	0.000782304	Sex-concordant
4	181269782	181270164	382				1.32267	-0.686	4.97782e-05	0.0305283	-0.677126	6.60826e-05	0.0203156	Sex-concordant
5	63774509	63774984	475				1.32676	-0.726	1.38083e-05	0.0175676	-0.611546	0.000278431	0.0376042	Sex-concordant
5	75126696	75127233	537				1.16649	-0.654	1.87602e-06	0.00600951	-0.504196	0.000294115	0.0385533	Sex-concordant
6	78961	79399	438				0.473623	-0.678	6.49963e-05	0.0342318	-0.745362	1.18402e-05	0.00939808	Sex-concordant
6	31317464	31317817	353				0.63231	0.699	4.042e-05	0.0277809	0.733266	1.99398e-05	0.011983	Sex-concordant
6	53319330	53319792	462				0.445135	0.667	9.72176e-05	0.0415227	0.612067	0.000367802	0.0424	Sex-concordant
6	96856583	96856883	300	Hif1a	Downstream		0.488657	-0.868	4.82933e-05	0.0303042	-0.777025	0.000301232	0.0388336	Sex-concordant
6	98205724	98206083	359				0.790393	-0.77	3.18444e-05	0.0251097	-0.735671	7.71851e-05	0.0219082	Sex-concordant
6	100163288	100163674	386				0.296739	-0.892	1.79408e-05	0.0196182	-0.747172	0.000362501	0.0421218	Sex-concordant
6	102788429	102788909	480				0.402124	-0.846	7.42049e-05	0.0361476	-0.7616	0.000397702	0.0440611	Sex-concordant
6	119266401	119266890	489				0.461696	0.623	9.58692e-05	0.041215	0.656678	4.76062e-05	0.0177566	Sex-concordant
6	136038785	136039145	360				0.281517	-1.02	1.07169e-05	0.0159905	-1.36363	3.22818e-09	0.000144773	Sex-concordant
7	18062714	18063134	420				-0.733043	-1.39	2.0276e-05	0.0202703	-1.47464	6.32758e-06	0.0068585	Sex-concordant
7	34030160	34030534	374	Cdk17	Intron		0.780061	-0.861	1.13878e-05	0.0163969	-0.984989	5.16401e-07	0.00201381	Sex-concordant
7	55444495	55445342	847				-0.228498	-0.879	2.81865e-05	0.0232276	-0.783237	0.000230881	0.034531	Sex-concordant
7	134708600	134709037	437	Prickle1	Exon | Intron		1.56509	-0.554	0.000131468	0.0481679	-0.718116	6.87718e-07	0.0021907	Sex-concordant
8	30236206	30236624	418	Ntm	Intron		-0.0472342	-1.081	0.000118076	0.0449709	-0.987571	0.000455224	0.0471076	Sex-concordant
8	68248065	68248463	398	Map2k5	Intron		-0.0977491	-1.099	4.15334e-05	0.027957	-1.00035	0.000228058	0.0344752	Sex-concordant
8	75485528	75486124	596				1.19704	-0.719	9.59606e-07	0.00439479	-0.573514	0.000112958	0.025731	Sex-concordant
8	105567083	105567645	562	Clstn2	Intron		-0.106604	-1.26	1.5623e-05	0.0185408	-1.21859	2.80058e-05	0.0141854	Sex-concordant
8	116750745	116751262	517	Traip	Downstream		0.502234	-0.758	7.6455e-05	0.0364727	-0.672343	0.000504639	0.0489894	Sex-concordant
8	118238417	118238943	526	Smarcc1	Intron		-0.509668	-0.998	6.99336e-05	0.0355386	-0.919829	0.000295173	0.0385833	Sex-concordant
9	62742484	62742816	332				0.429844	-0.919	9.95375e-06	0.0156742	-1.01721	9.9463e-07	0.00253082	Sex-concordant
9	69478725	69479534	809				0.764716	-0.673	7.57606e-05	0.0364727	-0.638835	0.000186123	0.0316316	Sex-concordant
9	76686230	76686739	509	Ikzf2	Intron		0.658231	0.665	3.90227e-06	0.00935698	0.570149	7.65771e-05	0.0218046	Sex-concordant
9	98831228	98831651	423				1.61329	-0.591	5.49351e-06	0.0114807	-0.494212	0.000166887	0.0300907	Sex-concordant
9	113003550	113003985	435				1.28549	-0.723	0.000128053	0.047263	-0.824524	1.23994e-05	0.00968981	Sex-concordant
9	119369909	119370410	501	Myom1	Exon | Intron		0.799057	-0.853	5.30122e-06	0.0114574	-0.676214	0.000350673	0.0413928	Sex-concordant
10	11331040	11331437	397				0.576078	-0.871	1.94971e-05	0.0199858	-0.820285	6.5721e-05	0.0203156	Sex-concordant
10	19340657	19341189	532				1.41791	0.594	1.68691e-07	0.00178484	0.408607	0.000290564	0.0383438	Sex-concordant
10	41506586	41506942	356				0.721063	-0.698	7.26545e-05	0.0361289	-0.894966	3.12585e-07	0.0016971	Sex-concordant
10	48272790	48273485	695	Specc1	Intron		0.679003	-0.574	5.10319e-05	0.0307021	-0.518714	0.000293087	0.0385029	Sex-concordant
10	103377048	103377473	425				1.8536	-0.484	7.51646e-05	0.0364419	-0.482986	8.24911e-05	0.0225017	Sex-concordant
11	28577681	28578162	481				0.023543	0.942	2.09386e-05	0.0204959	0.781859	0.000384493	0.0432431	Sex-concordant
11	61230828	61231554	726				0.486269	-0.66	3.27109e-05	0.0254938	-0.701815	1.11121e-05	0.00910212	Sex-concordant
11	69125120	69125478	358	Mylk	Intron		1.36712	0.636	1.82569e-05	0.0197924	0.597283	6.02664e-05	0.0196244	Sex-concordant
11	73917963	73918296	333				1.11754	-0.637	0.000143618	0.0499287	-0.606591	0.00031343	0.0396091	Sex-concordant
12	42865784	42866173	389				1.51543	-0.623	1.05145e-05	0.0159819	-0.87059	6.0826e-10	5.45568e-05	Sex-concordant
13	16384927	16385287	360				0.299109	0.827	1.34669e-05	0.0174246	0.68574	0.00029343	0.0385057	Sex-concordant
13	73737553	73738169	616				0.583138	-0.715	2.61652e-06	0.00747231	-0.58897	0.000141612	0.028336	Sex-concordant
13	83290998	83291425	427				0.431507	-0.717	1.14972e-05	0.0163969	-0.634136	0.000129511	0.0273163	Sex-concordant
14	85894176	85894684	508				1.22864	-0.477	2.38748e-05	0.021907	-0.406615	0.000390213	0.0435763	Sex-concordant
14	87016904	87017321	417				1.09957	-1.03	1.2239e-05	0.0167637	-1.0364	9.62878e-06	0.00844632	Sex-concordant
15	24244579	24244926	347				0.59239	-0.788	8.95198e-05	0.0394077	-0.755248	0.000188738	0.031728	Sex-concordant
15	38593730	38594327	597				0.958907	-0.646	4.2372e-05	0.028309	-0.662058	2.98132e-05	0.0145657	Sex-concordant
15	42229248	42229579	331				0.238262	1.21	5.56175e-06	0.0114807	1.11158	2.9952e-05	0.0146005	Sex-concordant
15	45286965	45287466	501				-0.0668189	-1.254	1.43613e-05	0.017706	-1.25246	1.70292e-05	0.0111489	Sex-concordant
15	71894219	71894578	359				0.913837	0.856	1.59304e-05	0.0186141	0.837953	2.54983e-05	0.013394	Sex-concordant
15	100484348	100484637	289	Gpc5	Intron		0.427949	-1.071	8.58082e-06	0.014814	-0.88814	0.000248852	0.0358128	Sex-concordant
15	100799536	100800585	1049	Gpc5	Intron		-0.179494	0.689	0.000114055	0.0443817	0.621859	0.000515169	0.0494112	Sex-concordant
16	6025266	6025631	365				0.579428	-1.087	1.06514e-07	0.0013648	-0.738389	0.00037099	0.0425818	Sex-concordant
16	6513741	6514037	296				1.23358	-0.725	6.51675e-05	0.0342318	-0.727952	6.28359e-05	0.0199856	Sex-concordant
16	7540774	7541198	424				0.901159	-0.636	5.28021e-05	0.0309035	-0.651126	3.77528e-05	0.0159631	Sex-concordant
16	24319199	24319515	316				0.284622	0.895	6.68088e-06	0.0128177	0.729426	0.000227166	0.0344279	Sex-concordant
16	26202433	26202742	309				0.135561	-0.947	1.58436e-05	0.0186141	-0.937064	2.05423e-05	0.0121618	Sex-concordant
16	30825247	30825535	288				0.568359	-0.924	8.94742e-05	0.0394077	-0.911772	0.00011389	0.0258467	Sex-concordant
16	35497992	35498426	434	Galntl6	Intron		0.240597	0.671	0.000143802	0.0499443	0.802572	8.14945e-06	0.00778145	Sex-concordant
16	83554945	83555385	440	Col4a1	Intron		1.24576	-0.588	5.33634e-05	0.0309795	-0.525749	0.000345324	0.0411628	Sex-concordant
17	11860930	11861329	399	Sptlc1	Intron		0.541445	-0.864	8.08307e-08	0.00126086	-0.884245	4.69298e-08	0.000765324	Sex-concordant
17	17751733	17752189	456				1.36845	0.435	3.32669e-05	0.0256673	0.428129	5.17656e-05	0.0183282	Sex-concordant
17	56725493	56726035	542				0.813268	0.672	3.98543e-05	0.0275451	0.754447	5.17797e-06	0.00609087	Sex-concordant
17	57734951	57735758	807				2.41065	-0.64	6.43421e-05	0.0341794	-0.803504	5.43243e-07	0.0020728	Sex-concordant
17	57743071	57744064	993				1.41651	-0.776	6.55282e-06	0.012708	-0.678295	8.852e-05	0.0231563	Sex-concordant
17	57744708	57745291	583				0.69365	-1.221	1.62189e-06	0.00575859	-1.40641	3.43285e-08	0.000661592	Sex-concordant
17	58376667	58377103	436	Adarb2	Intron		1.11314	0.67	4.88998e-06	0.0108969	0.551324	0.000165756	0.0300347	Sex-concordant
17	58378700	58379079	379	Adarb2	Intron		0.87834	0.636	7.39745e-05	0.0361476	0.572106	0.000374473	0.0427245	Sex-concordant
18	11026785	11027213	428				-0.065735	-0.884	7.48818e-06	0.0135302	-0.832076	3.01441e-05	0.0146543	Sex-concordant
18	11541675	11542111	436				0.66482	-0.712	2.50003e-06	0.007352	-0.577357	0.000173824	0.0307209	Sex-concordant
18	12791733	12792777	1044				0.590336	-0.61	9.5605e-06	0.0155206	-0.502922	0.000343069	0.0410279	Sex-concordant
18	32262198	32262579	381	Nr3c1	Intron		0.182093	-1.336	4.94898e-05	0.0304779	-1.29506	8.6788e-05	0.0229737	Sex-concordant
18	72835568	72836356	788				0.987923	-0.691	1.70637e-05	0.0192515	-0.791485	8.58527e-07	0.00244457	Sex-concordant
19	14224296	14224869	573				0.595882	0.712	1.39316e-05	0.0175846	0.591223	0.000299404	0.038781	Sex-concordant
19	19329626	19330019	393				0.725225	0.632	3.22247e-05	0.0252326	0.821457	1.22695e-07	0.00110221	Sex-concordant
19	39268325	39268765	440	Tmed6	TSS1500		1.55496	-0.48	8.87526e-06	0.0149493	-0.40069	0.000252572	0.0360736	Sex-concordant
19	44963506	44964009	503	Cntnap4	Intron		0.80922	-0.555	5.58541e-05	0.0316806	-0.509317	0.00025539	0.0362959	Sex-concordant
19	50074113	50074548	435	Plcg2	Intron		2.07102	-0.397	8.4769e-05	0.038595	-0.42488	2.83764e-05	0.0142415	Sex-concordant
20	33160108	33160629	521	Ros1	Intron		0.852607	-0.588	1.79698e-05	0.0196182	-0.519868	0.000181785	0.0313811	Sex-concordant
2	163752511	163752811	300				1.59801	-1.104	3.76284e-07	0.00586959	-0.994715	5.14639e-06	0.0323842	Male-specific
2	174272818	174273264	446				-0.292486	-5.07	6.34122e-11	1.13753e-05	-4.4319	9.60443e-09	0.000689162	Male-specific
2	252857352	252857614	262				1.32723	-1.493	4.71841e-09	0.00028214	-1.30314	3.62888e-07	0.00613788	Male-specific
3	84857394	84857772	378				0.745125	-0.988	4.79467e-06	0.0193728	-0.987622	5.13733e-06	0.0323842	Male-specific
7	80261604	80261984	380				0.0186647	-1.53	7.22301e-07	0.00859777	-1.80858	2.97423e-09	0.000533537	Male-specific
8	65185258	65185563	305				0.956189	-1.06	8.71693e-06	0.0264288	-1.33354	1.67139e-08	0.000999413	Male-specific
10	67476167	67476597	430	Tefm	Exon		-0.236282	-1.941	7.42895e-07	0.00859777	-2.0736	1.1493e-07	0.00274363	Male-specific
17	55940194	55940538	344				0.558861	-1.148	3.42338e-05	0.0497253	-1.23692	7.91417e-06	0.0350542	Male-specific
17	79345488	79345884	396	Itga8	Exon | Intron		1.18766	-0.958	1.24381e-05	0.0303125	-0.948325	1.59453e-05	0.0441899	Male-specific
18	70345665	70346157	492				1.52984	-1.137	2.44844e-05	0.0428196	-1.15583	1.83508e-05	0.0480568	Male-specific
19	50719793	50720168	375				0.811242	-1.132	2.27081e-06	0.0143117	-1.05627	1.14916e-05	0.040656	Male-specific
2	18825732	18826061	329	Xrcc4	Intron		0.247928	-1.454	8.74076e-07	0.018685	-1.60649	5.64338e-08	0.000823443	Female-specific
6	128738346	128739348	1002				-0.40112	-3.127	9.86818e-10	0.000177022	-3.23012	2.91965e-10	2.09499e-05	Female-specific
6	128835277	128836137	860				0.963259	-1.869	3.9792e-09	0.000475876	-2.12818	2.16114e-11	2.58452e-06	Female-specific
6	128846331	128846818	487				0.572508	-2.868	3.88201e-13	1.39276e-07	-3.32356	3.66504e-17	1.31492e-11	Female-specific
8	5410851	5411376	525	Dync2h1	Intron		0.179953	-1.383	8.85365e-07	0.018685	-1.18786	3.49339e-05	0.0270115	Female-specific
13	44920130	44920441	311	R3hdm1	Intron		-0.0454597	-1.53	5.9166e-06	0.0424544	-1.77622	1.33617e-07	0.00137106	Female-specific
14	76829532	76829874	342				0.809506	-1.266	1.33936e-06	0.0223443	-1.41081	7.38583e-08	0.00101917	Female-specific
19	28121337	28121672	335				1.038	-1.458	2.52677e-07	0.00824125	-1.36398	1.6357e-06	0.00575339	Female-specific

## Sheet: S4. PF-specific gene ontology
					PAEvC					PAEvPF					PFvC
Name	ID	Analysis	NumGenes	Multifunctionality	RawScore	Pval	CorrectedPvalue	MFPvalue	CorrectedMFPvalue	RawScore	Pval	CorrectedPvalue	MFPvalue	CorrectedMFPvalue	RawScore	Pval	CorrectedPvalue	MFPvalue	CorrectedMFPvalue
regulation of systemic arterial blood pressure by renin-angiotensin	GO:0003081	Sex-concordant	16	0.756	1.50616	1e-12	1.095e-10	0.004	0.0502202	1.14743	1e-12	1.169e-10	0.0021	0.0306622	1.38984	1e-12	1.131e-10	0.0028	0.0377289
glutamate decarboxylase activity	GO:0004351	Sex-concordant	2	0.0629	2.07731	0.0004	0.001799	0.0044	0.0540616	1.59461	0.0002	0.0009499	0.0036	0.046817	1.91445	0.0002	0.0009807	0.003	0.0396874
triglyceride lipase activity	GO:0004806	Sex-concordant	16	0.107	1.16606	0.0023	0.00844	0.0048	0.0577423	0.889153	0.002	0.007351	0.0034	0.0447218	1.07615	0.002	0.007398	0.0035	0.0447572
alpha2-adrenergic receptor activity	GO:0004938	Sex-concordant	2	0.201	2.06973	0.0017	0.006501	0.0044	0.0540135	1.58786	0.001	0.004037	0.0032	0.0426193	1.9074	0.0007	0.002965	0.0029	0.0386237
glutamate metabolic process	GO:0006536	Sex-concordant	19	0.752	1.43947	1e-12	6.797e-11	0.0041	0.0511499	1.09984	1e-12	7.149e-11	0.0024	0.0336879	1.32816	1e-12	6.831e-11	0.0029	0.0385122
chloride transport	GO:0006821	Sex-concordant	70	0.533	1.00275	3.801e-06	2.135e-05	0.0047	0.0569364	0.762789	3.475e-06	1.941e-05	0.002268	0.0327399	0.926268	3.067e-06	1.743e-05	0.00213	0.0305501
purine ribonucleoside triphosphate biosynthetic process	GO:0009206	Sex-concordant	36	0.853	1.22753	1e-12	3.791e-11	0.0041	0.051289	0.937628	1e-12	3.942e-11	0.0033	0.0436562	1.133	1e-12	3.791e-11	0.0039	0.048567
toxin metabolic process	GO:0009404	Sex-concordant	19	0.648	1.34934	1e-12	3.739e-11	0.0041	0.0511037	1.03087	1e-12	3.909e-11	0.0024	0.0336537	1.24484	1e-12	3.749e-11	0.0029	0.0384752
positive regulation of cardiac muscle cell apoptotic process	GO:0010666	Sex-concordant	16	0.769	1.60511	1e-12	2.993e-11	0.004	0.0501745	1.22519	1e-12	3.224e-11	0.0021	0.0306298	1.48062	1e-12	3.053e-11	0.0028	0.0376554
water channel activity	GO:0015250	Sex-concordant	11	0.446	1.65264	1e-12	2.603e-11	0.0046	0.0562186	1.26143	0.0001	0.0005058	0.003	0.040345	1.52486	1e-12	2.711e-11	0.0025	0.0350203
lipase activity	GO:0016298	Sex-concordant	75	0.521	0.953998	4.756e-05	0.0002542	0.0051	0.0602997	0.727668	3.886e-05	0.0002035	0.002302	0.0327127	0.880924	4.12e-05	0.0002233	0.002448	0.0344008
GABA-gated chloride ion channel activity	GO:0022851	Sex-concordant	11	0.171	1.49987	1e-12	2.187e-11	0.0053	0.0617647	1.14399	0.0001	0.0005034	0.0039	0.0498261	1.38408	0.0002	0.000971	0.0031	0.0407758
regulation of cell killing	GO:0031341	Sex-concordant	74	0.907	1.23842	1e-12	1.93e-11	0.0043	0.0531643	0.944643	1e-12	2.113e-11	0.00182	0.0271713	1.1429	1e-12	2.011e-11	0.00191	0.0277933
sodium ion binding	GO:0031402	Sex-concordant	11	0.57	1.58434	1e-12	1.906e-11	0.0053	0.0617126	1.20604	0.0001	0.0005032	0.0039	0.04978	1.46236	1e-12	1.985e-11	0.0032	0.0419312
regulation of insulin-like growth factor receptor signaling pathway	GO:0043567	Sex-concordant	16	0.638	1.41882	1e-12	1.319e-11	0.0049	0.058537	1.08566	1e-12	1.408e-11	0.0033	0.043531	1.30878	1e-12	1.345e-11	0.0035	0.0447157
negative regulation of heart contraction	GO:0045822	Sex-concordant	19	0.869	1.56522	1e-12	1.223e-11	0.0047	0.0568366	1.19565	1e-12	1.304e-11	0.0029	0.0391912	1.44395	1e-12	1.248e-11	0.0034	0.0438032
AMP metabolic process	GO:0046033	Sex-concordant	11	0.622	1.45512	0.0001	0.000506	0.0049	0.0588939	1.1142	0.0001	0.000496	0.0028	0.0380634	1.34228	0.0003	0.001377	0.0025	0.0349493
oligosaccharide binding	GO:0070492	Sex-concordant	11	0.402	1.54738	1e-12	9.156e-12	0.0051	0.0604033	1.18293	0.0001	0.0004924	0.0033	0.0436981	1.42748	1e-12	9.248e-12	0.0026	0.0356963
cellular response to hexose stimulus	GO:0071331	Sex-concordant	75	0.913	1.30043	1e-12	8.937e-12	0.0066	0.0730287	0.990443	1e-12	9.609e-12	0.003425	0.04497	1.20053	1e-12	9.036e-12	0.003255	0.0423687
cellular response to glucose stimulus	GO:0071333	Sex-concordant	73	0.912	1.31667	1e-12	8.931e-12	0.0043	0.0530692	1.00294	1e-12	9.602e-12	0.001962	0.0289271	1.21547	1e-12	9.03e-12	0.001876	0.0275321
cellular response to testosterone stimulus	GO:0071394	Sex-concordant	11	0.583	1.66467	1e-12	8.839e-12	0.0051	0.0603515	1.27337	0.0001	0.0004914	0.0036	0.0467729	1.53541	1e-12	8.942e-12	0.0027	0.0366679
GABA-A receptor complex	GO:1902711	Sex-concordant	11	0.171	1.49987	1e-12	2.187e-11	0.0053	0.0617647	1.14399	0.0001	0.0005034	0.0039	0.0498261	1.38408	0.0002	0.000971	0.0031	0.0407758
group II metabotropic glutamate receptor activity	GO:0001641	Male-specific	2	0.0631	2.07614	0.0005	0.002201	0.005	0.0596283	1.40778	0.0001	0.0005279	0.0035	0.0456456	1.36671	0.0006	0.002562	0.0034	0.0445097
positive regulation of activation of membrane attack complex	GO:0001970	Male-specific	2	0.197	2.0822	0.0002	0.0009707	0.0054	0.0622987	1.41211	1e-12	2.875e-10	0.0036	0.0465537	1.37053	1e-12	2.705e-10	0.0037	0.0471835
behavioral defense response	GO:0002209	Male-specific	29	0.631	1.31903	1e-12	1.943e-10	0.0025	0.0347732	0.885427	1e-12	2.19e-10	0.0039	0.0496422	0.865697	1e-12	2.091e-10	0.003	0.0407421
water transmembrane transporter activity	GO:0005372	Male-specific	12	0.432	1.63498	1e-12	8.413e-11	0.002	0.0292331	1.10089	1e-12	9.451e-11	0.0025	0.0353071	1.07341	1e-12	9.386e-11	0.002	0.0294514
phosphagen metabolic process	GO:0006599	Male-specific	2	0.131	2.08112	0.0002	0.0009629	0.005	0.0595769	1.41129	1e-12	7.623e-11	0.0035	0.0456025	1.37006	0.0001	0.0005179	0.0034	0.0444675
phosphocreatine metabolic process	GO:0006603	Male-specific	2	0.131	2.08112	0.0002	0.0009629	0.005	0.0595769	1.41129	1e-12	7.623e-11	0.0035	0.0456025	1.37006	0.0001	0.0005179	0.0034	0.0444675
chloride transport	GO:0006821	Male-specific	70	0.533	1.00275	3.801e-06	2.135e-05	0.0047	0.0569364	0.674903	3.278e-06	1.913e-05	0.002432	0.0345245	0.659766	3.64e-06	2.099e-05	0.001924	0.0284587
G protein-coupled acetylcholine receptor signaling pathway	GO:0007213	Male-specific	12	0.398	1.51959	1e-12	5.129e-11	0.0027	0.0371062	1.02103	1e-12	5.609e-11	0.0035	0.0453455	0.997059	1e-12	5.678e-11	0.0032	0.0425372
water channel activity	GO:0015250	Male-specific	11	0.446	1.65264	1e-12	2.603e-11	0.0046	0.0562186	1.11383	1e-12	3.101e-11	0.0026	0.0361641	1.08552	1e-12	3.101e-11	0.0037	0.04714
ligand-gated sodium channel activity	GO:0015280	Male-specific	8	0.0308	1.38791	0.0027	0.009666	0.0028	0.038214	0.936934	0.002	0.00742	0.0029	0.0395397	0.913009	0.0024	0.00866	0.0039	0.0492335
lipase activity	GO:0016298	Male-specific	75	0.521	0.953998	4.756e-05	0.0002542	0.0051	0.0602997	0.644106	3.662e-05	0.0001995	0.002441	0.0346218	0.62862	4.403e-05	0.0002355	0.002076	0.0304076
protein processing	GO:0016485	Male-specific	111	0.692	0.958116	4.977e-07	2.931e-06	0.003107	0.0411056	0.645484	4.431e-07	2.758e-06	0.003366	0.0442366	0.630717	5.772e-07	3.513e-06	0.003472	0.0450687
regulation of blood coagulation	GO:0030193	Male-specific	61	0.884	1.24013	1.203e-11	8.553e-11	0.00213	0.0304509	0.835659	1.461e-11	1.181e-10	0.0039	0.04978	0.815546	1.111e-11	8.94e-11	0.002135	0.0310121
endocrine pancreas development	GO:0031018	Male-specific	23	0.816	1.49732	1e-12	1.982e-11	0.0038	0.0481915	1.01016	1e-12	2.339e-11	0.0032	0.0425782	0.984289	1e-12	2.323e-11	0.0037	0.0470531
regulation of cell killing	GO:0031341	Male-specific	74	0.907	1.23842	1e-12	1.93e-11	0.0043	0.0531643	0.83563	1e-12	2.269e-11	0.001896	0.0287236	0.814822	1e-12	2.255e-11	0.001605	0.0248277
cellular ketone metabolic process	GO:0042180	Male-specific	49	0.866	1.16018	1.263e-07	7.644e-07	0.0063	0.0703866	0.782699	1.635e-07	1.047e-06	0.00343	0.0448199	0.763598	8.697e-08	5.61e-07	0.003336	0.0437129
phosphagen biosynthetic process	GO:0042396	Male-specific	2	0.131	2.08112	0.0002	0.0009629	0.005	0.0595769	1.41129	1e-12	7.623e-11	0.0035	0.0456025	1.37006	0.0001	0.0005179	0.0034	0.0444675
chromaffin granule	GO:0042583	Male-specific	7	0.573	1.85155	1e-12	1.427e-11	0.0029	0.0391912	1.25407	1e-12	1.645e-11	0.0036	0.0464666	1.21903	0.0001	0.0005036	0.0038	0.048059
phenol-containing compound biosynthetic process	GO:0046189	Male-specific	24	0.84	1.49041	1e-12	1.194e-11	0.0039	0.0491436	1.00367	1e-12	1.372e-11	0.0034	0.0445097	0.979136	1e-12	1.372e-11	0.0038	0.048015
phosphocreatine biosynthetic process	GO:0046314	Male-specific	2	0.131	2.08112	0.0002	0.0009629	0.005	0.0595769	1.41129	1e-12	7.623e-11	0.0035	0.0456025	1.37006	0.0001	0.0005179	0.0034	0.0444675
Hsp90 protein binding	GO:0051879	Male-specific	29	0.739	1.27356	1e-12	9.977e-12	0.0032	0.0418518	0.859444	1e-12	1.157e-11	0.0039	0.0495965	0.837814	1e-12	1.145e-11	0.0033	0.0434894
cellular response to hexose stimulus	GO:0071331	Male-specific	75	0.913	1.30043	1e-12	8.937e-12	0.0066	0.0730287	0.875758	1e-12	1.04e-11	0.003601	0.0463073	0.854951	1e-12	1.03e-11	0.002923	0.0399777
cellular response to glucose stimulus	GO:0071333	Male-specific	73	0.912	1.31667	1e-12	8.931e-12	0.0043	0.0530692	0.886825	1e-12	1.039e-11	0.002074	0.0308091	0.865656	1e-12	1.029e-11	0.001653	0.0255387
reactive oxygen species metabolic process	GO:0072593	Male-specific	61	0.892	1.17337	1.274e-09	8.372e-09	0.002034	0.0294871	0.792047	1.318e-09	9.553e-09	0.0034	0.0445519	0.772279	1.144e-09	8.251e-09	0.00196	0.0289557
regulation of opsonization	GO:1903027	Male-specific	2	0.181	2.08205	0.0002	0.0009345	0.005	0.0594741	1.41212	1e-12	8.942e-12	0.0034	0.0446367	1.37053	1e-12	8.834e-12	0.0034	0.0443834
histamine secretion	GO:0001821	Female-specific	7	0.669	1.77979	0.0001	0.0005264	0.0022	0.03123	1.09715	1e-12	4.451e-10	0.0024	0.0341746	1.45584	1e-12	4.058e-10	0.0027	0.0365241
regulation of T cell mediated cytotoxicity	GO:0001914	Female-specific	28	0.793	1.31289	1e-12	3.45e-10	0.0029	0.0392296	0.811293	1e-12	3.833e-10	0.0035	0.0456025	1.07514	1e-12	3.365e-10	0.0032	0.0415759
regulation of systemic arterial blood pressure by circulatory renin-angiotensin	GO:0001991	Female-specific	7	0.558	1.67342	0.0003	0.001384	0.0021	0.0301517	1.03009	0.0002	0.0009435	0.0023	0.0331613	1.36974	0.0001	0.0005361	0.0026	0.0354494
regulation of systemic arterial blood pressure by renin-angiotensin	GO:0003081	Female-specific	16	0.756	1.50616	1e-12	1.095e-10	0.004	0.0502202	0.926992	1e-12	1.221e-10	0.0024	0.0339643	1.23386	1e-12	1.113e-10	0.003	0.0397637
triglyceride lipase activity	GO:0004806	Female-specific	16	0.107	1.16606	0.0023	0.00844	0.0048	0.0577423	0.719161	0.0014	0.005354	0.003	0.0406222	0.956087	0.002	0.007369	0.0035	0.0445507
midgut development	GO:0007494	Female-specific	15	0.834	1.64891	1e-12	4.791e-11	0.003	0.0401105	1.01579	1e-12	5.307e-11	0.0034	0.0446367	1.34971	1e-12	4.709e-11	0.0032	0.0415368
purine ribonucleoside triphosphate biosynthetic process	GO:0009206	Female-specific	36	0.853	1.22753	1e-12	3.791e-11	0.0041	0.051289	0.757849	1.083e-07	6.826e-07	0.00158	0.0244997	1.00604	1.128e-07	6.928e-07	0.0031	0.0406209
positive regulation of cardiac muscle cell apoptotic process	GO:0010666	Female-specific	16	0.769	1.60511	1e-12	2.993e-11	0.004	0.0501745	0.989148	1e-12	3.484e-11	0.0023	0.0330233	1.31409	1e-12	3.026e-11	0.0028	0.0377289
positive regulation of glucose transmembrane transport	GO:0010828	Female-specific	33	0.85	1.32956	1e-12	2.899e-11	0.0038	0.0482359	0.819289	3.934e-09	2.695e-08	0.00159	0.0246278	1.08998	9.034e-09	5.763e-08	0.0033	0.0424356
organic acid catabolic process	GO:0016054	Female-specific	144	0.939	1.02496	1e-12	2.518e-11	0.00306	0.0406815	0.632201	6.284e-12	5.038e-11	0.00309	0.0416318	0.841674	5.665e-12	4.044e-11	0.003029	0.0398785
biphenyl metabolic process	GO:0018879	Female-specific	7	0.436	1.75469	0.0002	0.0009575	0.0022	0.0311979	1.08137	0.0001	0.0004997	0.0031	0.0416899	1.43562	1e-12	2.477e-11	0.0029	0.0385493
cellular chloride ion homeostasis	GO:0030644	Female-specific	7	0.498	1.83684	0.0001	0.0005145	0.0022	0.0311659	1.13474	1e-12	2.371e-11	0.0023	0.0330577	1.50153	1e-12	2.05e-11	0.0027	0.0364883
regulation of cell killing	GO:0031341	Female-specific	74	0.907	1.23842	1e-12	1.93e-11	0.0043	0.0531643	0.764071	1e-12	2.244e-11	0.0036	0.0464232	1.01506	1e-12	1.943e-11	0.001791	0.0267478
positive regulation of hormone metabolic process	GO:0032352	Female-specific	20	0.856	1.59268	1e-12	1.778e-11	0.0052	0.0612721	0.981303	1e-12	2.059e-11	0.0035	0.0456456	1.30379	1e-12	1.783e-11	0.0034	0.0433579
negative regulation of organic acid transport	GO:0032891	Female-specific	20	0.825	1.61322	1e-12	1.697e-11	0.0052	0.0612198	0.991456	1e-12	1.977e-11	0.0038	0.0484588	1.322	1e-12	1.701e-11	0.0037	0.0465808
positive regulation of superoxide anion generation	GO:0032930	Female-specific	20	0.832	1.50211	1e-12	1.691e-11	0.0052	0.0611676	0.924599	1e-12	1.966e-11	0.0036	0.0465537	1.23098	1e-12	1.695e-11	0.0037	0.0465384
chromaffin granule	GO:0042583	Female-specific	7	0.573	1.85155	1e-12	1.427e-11	0.0029	0.0391912	1.14378	1e-12	1.633e-11	0.0037	0.0473586	1.51369	1e-12	1.424e-11	0.0037	0.0468372
regulation of insulin-like growth factor receptor signaling pathway	GO:0043567	Female-specific	16	0.638	1.41882	1e-12	1.319e-11	0.0049	0.058537	0.876355	1e-12	1.497e-11	0.0029	0.0395007	1.16116	1e-12	1.31e-11	0.0036	0.0456971
calyx of Held	GO:0044305	Female-specific	21	0.73	1.45207	1e-12	1.29e-11	0.0052	0.0610116	0.893777	1e-12	1.465e-11	0.0036	0.0465101	1.18998	1e-12	1.28e-11	0.0037	0.046496
carboxylic acid catabolic process	GO:0046395	Female-specific	144	0.939	1.02496	1e-12	2.518e-11	0.00306	0.0406815	0.632201	6.284e-12	5.038e-11	0.00309	0.0416318	0.841674	5.665e-12	4.044e-11	0.003029	0.0398785
regulation of lipid biosynthetic process	GO:0046890	Female-specific	125	0.994	1.17836	1e-12	1.159e-11	0.003628	0.0464812	0.726404	1e-12	1.314e-11	0.0039	0.0495508	0.966559	1e-12	1.154e-11	0.003083	0.0405079
autophagic cell death	GO:0048102	Female-specific	7	0.414	1.2318	0.0167	0.0442617	0.0022	0.031134	0.759557	0.0164	0.0435084	0.0024	0.0340691	1.00981	0.016	0.0425536	0.0027	0.0364526
positive regulation of behavior	GO:0048520	Female-specific	26	0.841	1.48197	1e-12	1.133e-11	0.0028	0.038101	0.912565	1e-12	1.285e-11	0.0035	0.0455594	1.21439	1e-12	1.125e-11	0.0031	0.0404672
regulation of coagulation	GO:0050818	Female-specific	64	0.889	1.23176	1.589e-12	1.163e-11	0.001986	0.0291225	0.759285	1.749e-12	1.45e-11	0.002322	0.0331947	1.01012	1e-12	1.062e-11	0.0037	0.0467087
regulation of penile erection	GO:0060405	Female-specific	10	0.755	1.78848	1e-12	9.47e-12	0.0035	0.0453455	1.10184	1e-12	1.081e-11	0.0032	0.0427017	1.46291	1e-12	9.418e-12	0.0031	0.0405055
regulation of ERK1 and ERK2 cascade	GO:0070372	Female-specific	208	0.99	1.13959	1e-12	9.199e-12	0.003511	0.0453228	0.702497	1e-12	1.056e-11	0.003682	0.0473538	0.934964	1e-12	9.168e-12	0.003953	0.0488799
cellular response to testosterone stimulus	GO:0071394	Female-specific	11	0.583	1.66467	1e-12	8.839e-12	0.0051	0.0603515	1.02792	1e-12	1.015e-11	0.0037	0.0474466	1.362	1e-12	8.839e-12	0.0033	0.0425944
cellular response to osmotic stress	GO:0071470	Female-specific	28	0.79	1.32589	1e-12	8.783e-12	0.0026	0.0359828	0.818701	1e-12	1.006e-11	0.003	0.0405426	1.08573	1e-12	8.783e-12	0.0031	0.0404289
response to fibroblast growth factor	GO:0071774	Female-specific	63	0.877	1.24789	1e-12	8.716e-12	0.002048	0.0296529	0.768958	1e-12	9.97e-12	0.002455	0.0346406	1.02339	1e-12	8.711e-12	0.0037	0.046666
regulation of superoxide metabolic process	GO:0090322	Female-specific	28	0.862	1.45718	1e-12	8.439e-12	0.0029	0.0391146	0.896949	1e-12	9.669e-12	0.0036	0.0463798	1.19435	1e-12	8.403e-12	0.0031	0.0403908
sperm part	GO:0097223	Female-specific	124	0.708	0.891534	2.044e-05	0.0001113	0.003557	0.0457781	0.550164	1.875e-05	0.0001007	0.0039	0.0495052	0.732894	2.323e-05	0.0001289	0.003001	0.0396568
regulation of presynaptic membrane potential	GO:0099505	Female-specific	7	0.438	1.81724	0.0001	0.000494	0.0023	0.0324493	1.11974	1e-12	9.236e-12	0.0033	0.043531	1.4866	1e-12	8.041e-12	0.003	0.0397255
organic hydroxy compound transmembrane transporter activity	GO:1901618	Female-specific	34	0.536	1.2612	1e-12	7.885e-12	0.0042	0.0522087	0.776192	1.005e-07	6.35e-07	0.001804	0.0272012	1.03479	1.799e-07	1.096e-06	0.0033	0.0423961

## Sheet: S5. PAE+PF shared DMRs
								PF v PAE			PF v C
Chromosome	Start	End	Length (bp)	Gene	Region	CpG Island	logCPM	logFC	P-value	FDR	logFC	P-value	FDR	Analysis
1	7049971	7050324	353	Stx11	Intron		1.70167	-0.587772	1.16101e-05	0.00525272	-0.670824	6.38661e-07	0.00210215	Sex-concordant
1	7131601	7132707	1106				0.764252	0.64756	0.00113054	0.0493228	0.761205	0.000129849	0.0273555	Sex-concordant
1	8465859	8466228	369				1.26387	-0.625085	5.43326e-05	0.0115139	-0.574685	0.000200152	0.0326999	Sex-concordant
1	8540149	8540575	426				0.594859	0.571806	0.001033	0.0474029	0.672568	0.000106388	0.0248348	Sex-concordant
1	8854099	8854476	377	Vta1	Intron		0.37777	-0.838203	0.000192522	0.0212451	-0.951076	2.64835e-05	0.0136463	Sex-concordant
1	10985604	10985952	348				0.585067	0.756749	0.00028224	0.0256916	0.912883	1.07507e-05	0.00894911	Sex-concordant
1	11959229	11959617	388				2.92858	-1.30581	0.000163623	0.0196794	-1.29681	0.000181983	0.0313811	Sex-concordant
1	15864954	15865269	315				0.517121	-0.968604	8.44246e-05	0.0142605	-0.900322	0.000245822	0.0355639	Sex-concordant
1	17798858	17799220	362	Ptprk	Intron		1.27643	-0.464958	0.000592866	0.0363654	-0.55012	5.36037e-05	0.0184377	Sex-concordant
1	24928229	24929359	1130				0.982303	0.766334	0.00022785	0.0229303	0.7212	0.000512834	0.0492877	Sex-concordant
1	44406838	44407260	422				0.655575	0.838985	4.62345e-05	0.010637	0.793174	0.00011943	0.0263196	Sex-concordant
1	46333972	46334697	725				0.16491	-0.683962	7.2801e-05	0.0132449	-0.601033	0.000453542	0.047015	Sex-concordant
1	48362263	48362716	453				1.47957	-0.605179	3.51164e-05	0.00931329	-0.576439	8.29803e-05	0.0225539	Sex-concordant
1	48456246	48456766	520	Slc22a3	Intron		0.955873	0.808947	7.24708e-07	0.00126216	0.601247	0.000257623	0.0364349	Sex-concordant
1	49000114	49000442	328	Park2	Intron		1.36242	-0.761022	1.97388e-06	0.00219249	-0.621925	9.02414e-05	0.02338	Sex-concordant
1	53316193	53316908	715				1.52883	-0.49364	0.000940798	0.0454406	-0.528987	0.000407223	0.0444886	Sex-concordant
1	55371882	55372432	550				2.33626	0.359375	0.000921634	0.0449185	0.427266	7.92175e-05	0.0221693	Sex-concordant
1	69969627	69970256	629				0.263128	-0.752971	0.000402917	0.0304905	-0.958124	8.91341e-06	0.00805514	Sex-concordant
1	74960685	74961226	541				1.1525	-0.504585	5.44557e-05	0.0115215	-0.465697	0.000190477	0.0318843	Sex-concordant
1	79102420	79103187	767				1.37049	-0.422268	0.000194084	0.0213007	-0.560403	1.05091e-06	0.00265017	Sex-concordant
1	79813277	79813654	377	Ccdc61	Intron		1.45586	-0.426731	0.000837703	0.0427686	-0.476204	0.000204636	0.0329306	Sex-concordant
1	84957788	84958327	539				-0.361862	-1.63649	2.20066e-06	0.00237098	-1.18986	0.000429451	0.0457197	Sex-concordant
1	87408179	87408807	628				0.673068	-0.937883	9.3345e-06	0.0048266	-0.759825	0.000291103	0.0383438	Sex-concordant
1	101910872	101912009	1137	Ccdc114	Exon | Intron	yes	1.40218	-0.368682	0.000547153	0.03509	-0.376934	0.000420747	0.0451947	Sex-concordant
1	102122721	102123245	524	Abcc8	Exon | Intron		1.72167	-0.525463	0.000206088	0.0218656	-0.667687	2.82879e-06	0.00441258	Sex-concordant
1	104571273	104571926	653				-0.138558	0.948115	3.62616e-05	0.00950099	1.14764	4.37038e-07	0.00192233	Sex-concordant
1	111098117	111098554	437				0.608083	0.829101	4.56857e-05	0.0105726	0.857495	2.46439e-05	0.0132722	Sex-concordant
1	111284948	111285285	337				1.19496	-0.547862	0.000570555	0.0357191	-0.572323	0.000341303	0.040967	Sex-concordant
1	125328322	125328936	614				1.84379	-0.401997	0.000136742	0.0180409	-0.388505	0.000227989	0.0344752	Sex-concordant
1	125523064	125523531	467	Apba2	Intron		1.13645	-0.594683	0.00047245	0.0328302	-0.769458	7.93814e-06	0.00772296	Sex-concordant
1	128387263	128387722	459				0.619046	0.626916	0.000756123	0.0405981	0.740557	6.72232e-05	0.0204506	Sex-concordant
1	128892054	128892434	380				1.57339	0.458352	0.00103554	0.0474548	0.571146	4.06247e-05	0.0166488	Sex-concordant
1	129058886	129059263	377	Igf1r	Intron		1.20827	-0.556178	0.000672957	0.0384204	-0.737457	8.0527e-06	0.00776966	Sex-concordant
1	136005844	136006216	372	Slco3a1	Intron		0.0474402	-0.841639	0.00061061	0.0368495	-1.25391	6.2947e-07	0.00209991	Sex-concordant
1	140967455	140968086	631				1.3367	-0.657888	0.000112164	0.0163971	-0.669043	8.62334e-05	0.0229002	Sex-concordant
1	141531595	141531970	375	Mesp1	Downstream		1.17039	0.608142	0.000144782	0.0185731	0.579904	0.000294505	0.0385694	Sex-concordant
1	146594609	146594953	344				0.713047	1.13166	0.000325788	0.0275042	1.16524	0.000208467	0.0332219	Sex-concordant
1	152762109	152762453	344				0.719958	0.838433	2.55778e-07	0.000705894	0.778502	1.88899e-06	0.00360488	Sex-concordant
1	163412471	163412818	347	Gucy2d	Exon | Intron		2.28534	-0.523727	1.69655e-08	0.000150047	-0.461107	6.31518e-07	0.00209991	Sex-concordant
1	163915214	163915704	490	Uvrag	Intron		1.01831	-0.655123	0.000109116	0.016185	-0.675268	6.93066e-05	0.0208953	Sex-concordant
1	174146114	174147329	1215	St5	Intron		0.61262	0.572676	5.29137e-05	0.0113609	0.594614	2.61299e-05	0.0135277	Sex-concordant
1	180726772	180727359	587				2.15585	-0.427389	0.00020956	0.0220095	-0.495934	1.83049e-05	0.0114413	Sex-concordant
1	181450796	181451157	361				0.712093	-1.05885	0.000142129	0.0184486	-1.20068	1.97724e-05	0.0119224	Sex-concordant
1	183857863	183858278	415				0.589537	-0.728564	0.000111203	0.0163177	-0.693697	0.000228973	0.0344868	Sex-concordant
1	189163107	189163930	823				0.280665	0.625941	0.000191504	0.0211926	0.704106	2.45138e-05	0.0132722	Sex-concordant
1	191202592	191203026	434				0.575787	-0.582746	0.00115596	0.0498453	-0.648213	0.0003256	0.0401588	Sex-concordant
1	205983460	205984090	630				0.88057	0.688424	0.000767476	0.0409564	0.910289	7.73492e-06	0.00772296	Sex-concordant
1	206939165	206939871	706	Dock1	Intron		1.85657	-0.489217	1.41656e-05	0.00575997	-0.413867	0.000227329	0.0344279	Sex-concordant
1	210612721	210613447	726	Tcerg1l	Intron		1.15065	-0.681945	1.19606e-05	0.00532399	-0.60576	9.3212e-05	0.0235839	Sex-concordant
1	214277533	214278048	515	Drd4	TSS1500		1.04835	-0.759884	3.62194e-06	0.0029804	-0.684177	2.80329e-05	0.0141854	Sex-concordant
1	216603938	216604530	592	Kcnq1	Intron		0.678945	-0.653574	4.40834e-07	0.000988496	-0.44386	0.000463522	0.0475005	Sex-concordant
1	221469293	221469787	494	Naaladl1	TSS1500		1.80559	-0.371371	0.000164938	0.0197583	-0.49148	8.0409e-07	0.00240405	Sex-concordant
1	226498012	226498388	376				0.0570719	-0.964102	0.000493397	0.0335897	-1.01374	0.000268047	0.0370073	Sex-concordant
1	229475032	229475456	424				0.234923	-0.802777	0.000837905	0.0427686	-0.907609	0.000174912	0.0307674	Sex-concordant
1	232687371	232688367	996				0.611018	-0.664034	1.42979e-05	0.00579628	-0.559863	0.000226653	0.0344279	Sex-concordant
1	238985079	238985359	280	Gda	Intron		0.595701	-0.796713	3.48015e-07	0.000867071	-0.661601	1.95195e-05	0.0118881	Sex-concordant
1	239981598	239982098	500	Trpm3	Intron		0.741002	-0.65079	4.02898e-05	0.00996727	-0.920933	1.24093e-08	0.000318008	Sex-concordant
1	249375541	249375962	421	Prkg1	Intron		0.424174	0.652772	0.000460329	0.0325811	0.647583	0.000496675	0.0488737	Sex-concordant
1	250697148	250697427	279	Sgms1	Intron		1.76166	-0.432747	0.00105436	0.0478747	-0.55039	3.55441e-05	0.0156722	Sex-concordant
1	255132627	255133169	542				0.652364	0.605844	0.000276373	0.0254049	0.642944	0.000111438	0.0256288	Sex-concordant
1	263196704	263197090	386	Cnnm1	Intron		0.835643	-0.639664	0.000597136	0.0364698	-0.678022	0.000281621	0.0378562	Sex-concordant
1	264868199	264868773	574				1.35943	-0.374758	0.000738487	0.04021	-0.491878	1.19738e-05	0.00947417	Sex-concordant
1	266288150	266288467	317	Arl3	Intron		-0.140498	-1.26816	0.000920837	0.0449058	-1.4414	0.000183002	0.0314239	Sex-concordant
1	267098727	267099139	412	Sh3pxd2a	Exon | Intron		1.27667	-0.59398	2.78054e-05	0.00825129	-0.506692	0.000333676	0.0404644	Sex-concordant
1	270519890	270520450	560				-0.150156	0.806239	0.000129951	0.017685	0.781857	0.000206936	0.0330557	Sex-concordant
1	277628223	277628661	438				-0.0568414	-0.926363	0.000212117	0.022173	-1.32865	2.37993e-07	0.0015821	Sex-concordant
1	280204152	280204474	322	Shtn1 | Shtn1	Intron		0.338207	-0.997988	6.18945e-07	0.00118117	-0.737679	0.000175608	0.030775	Sex-concordant
2	1468417	1468933	516	Cast | Cast | Cast	Intron		0.770404	-0.574006	0.000276132	0.02539	-0.646956	4.66728e-05	0.0176298	Sex-concordant
2	4770471	4771051	580				-0.254659	-0.948127	0.000660229	0.0381363	-1.42272	6.89989e-07	0.0021907	Sex-concordant
2	6252976	6253607	631				-0.321634	0.862735	0.000191779	0.0212052	0.989507	1.61483e-05	0.0109669	Sex-concordant
2	7649950	7650993	1043				0.575508	-0.584175	0.000359875	0.0288007	-0.689342	2.97855e-05	0.0145657	Sex-concordant
2	11660449	11660955	506				0.0122822	0.844325	0.000633011	0.0374155	1.11829	4.42278e-06	0.00556763	Sex-concordant
2	14144245	14144668	423				1.29458	-0.616155	2.86156e-05	0.00835145	-0.598452	4.78656e-05	0.0177566	Sex-concordant
2	20553584	20553937	353				0.528773	-0.922803	9.68597e-05	0.015319	-1.18258	8.72049e-07	0.00244907	Sex-concordant
2	22706310	22706799	489				1.49515	0.789255	1.74231e-07	0.00056542	0.572279	0.000170553	0.0304093	Sex-concordant
2	23838320	23838685	365	Lhfpl2	Intron		0.463342	0.849701	4.29406e-05	0.0103412	1.04472	4.02817e-07	0.00185544	Sex-concordant
2	25273374	25273802	428				1.49882	-0.620258	5.31293e-07	0.00106864	-0.488512	6.86202e-05	0.0207441	Sex-concordant
2	31254487	31254861	374				0.674157	0.728253	0.00102471	0.0472547	0.945807	1.81229e-05	0.0114238	Sex-concordant
2	31941840	31942442	602				0.722254	1.01991	2.18645e-08	0.000164885	0.930214	3.45987e-07	0.00174832	Sex-concordant
2	32156290	32157081	791				0.284484	0.674387	0.000302089	0.0264991	0.694285	0.000192913	0.0320872	Sex-concordant
2	32778133	32779706	1573				0.624192	-0.568117	0.000442332	0.0319369	-0.643657	7.74718e-05	0.0219722	Sex-concordant
2	33675019	33675580	561				2.33058	-0.544735	1.27062e-08	0.000126629	-0.364247	0.000120963	0.02643	Sex-concordant
2	44914196	44915337	1141				0.857749	0.508244	0.000626152	0.0372795	0.528453	0.000372653	0.0426061	Sex-concordant
2	49750536	49751005	469				1.7731	-0.461727	3.68458e-05	0.00956256	-0.445554	6.8271e-05	0.0206873	Sex-concordant
2	58980628	58981289	661	Spef2	Intron		-0.166086	-0.752388	0.000183457	0.0207934	-0.699682	0.00047897	0.0481901	Sex-concordant
2	61955029	61955838	809				0.0503766	0.870126	0.00012708	0.0174681	0.874973	0.000116607	0.0260806	Sex-concordant
2	62507339	62508075	736	Pdzd2	Intron		1.41101	-0.473066	0.000289401	0.0259119	-0.617878	2.7443e-06	0.00435612	Sex-concordant
2	62508444	62508984	540	Pdzd2	Intron		0.890743	-0.481038	0.000647724	0.0377824	-0.606381	2.07314e-05	0.0122333	Sex-concordant
2	66318416	66318787	371				0.827867	0.689147	0.000117583	0.0167924	0.676534	0.000159583	0.0295734	Sex-concordant
2	80992886	80993367	481				0.679353	-0.527155	0.000291248	0.0259688	-0.614675	2.82692e-05	0.0142415	Sex-concordant
2	85136413	85137011	598				0.912386	0.536837	0.000843958	0.0429366	0.596966	0.000199238	0.0326397	Sex-concordant
2	102029410	102029879	469				0.818176	0.629151	0.000160502	0.0195001	0.619907	0.000204708	0.0329306	Sex-concordant
2	103365432	103365750	318				0.869375	-0.562701	0.000823954	0.0424414	-0.657384	0.000103496	0.0246197	Sex-concordant
2	114121385	114121742	357	Tnik	Intron		0.00768314	1.00317	0.000316868	0.0271875	1.11486	5.80383e-05	0.019225	Sex-concordant
2	123069444	123069795	351				1.0633	-0.679168	0.0003184	0.0272608	-0.766322	5.26711e-05	0.0183315	Sex-concordant
2	124146861	124147289	428	Nudt6	Intron		0.675045	0.697976	2.37368e-06	0.00243345	0.569743	0.000137412	0.0279319	Sex-concordant
2	124320884	124321219	335	Spata5	Intron		0.889676	0.693762	0.000179237	0.0205121	0.70686	0.000134286	0.0276463	Sex-concordant
2	137159693	137161462	1769				1.7115	0.645557	3.56114e-06	0.00294387	0.619887	9.30086e-06	0.00828014	Sex-concordant
2	137571256	137572140	884				0.0637398	0.714035	0.000723701	0.0397861	0.816749	0.000106375	0.0248348	Sex-concordant
2	137997134	137997482	348				0.265325	1.21024	3.4071e-05	0.00923243	1.03585	0.000364803	0.0422198	Sex-concordant
2	138793618	138794004	386				0.24499	0.872953	0.000320054	0.0273202	1.12817	2.66871e-06	0.00429355	Sex-concordant
2	140440036	140440497	461				0.651032	-0.85648	0.000119709	0.0169301	-0.925007	3.47176e-05	0.0155307	Sex-concordant
2	144419982	144420513	531				0.143907	-0.6057	0.000872737	0.0436538	-0.76744	2.91153e-05	0.014408	Sex-concordant
2	147649953	147650592	639	Wwtr1	Intron		0.333893	0.655419	0.000690362	0.0388706	0.706224	0.000249459	0.0358858	Sex-concordant
2	149256492	149257148	656	Med12l	Intron		1.43239	0.429672	0.000309461	0.0268862	0.420812	0.000417845	0.0450495	Sex-concordant
2	158680597	158681158	561				0.705822	0.690445	5.09387e-06	0.00355338	0.56395	0.000220646	0.0340823	Sex-concordant
2	165241978	165242320	342				1.87937	-0.462152	0.000576089	0.0359265	-0.510447	0.000149268	0.0288076	Sex-concordant
2	183955811	183956619	808				1.39733	-0.510745	5.56074e-05	0.0116601	-0.517605	4.60322e-05	0.0175506	Sex-concordant
2	185311893	185312365	472				0.582406	-0.612958	5.52188e-05	0.0116144	-0.525897	0.000500199	0.0489317	Sex-concordant
2	189551026	189551432	406	Nup210l	Exon | Intron		0.431564	1.09695	0.000560212	0.0354728	1.32909	3.44875e-05	0.0155053	Sex-concordant
2	189992995	189993459	464	S100a3	TSS | Exon | Intron | 5'UTR		-0.091131	-1.07221	0.000298476	0.026324	-1.12253	0.000160554	0.0296603	Sex-concordant
2	193157941	193158307	366				0.669555	0.550864	0.000200754	0.021612	0.517803	0.00049204	0.0486042	Sex-concordant
2	200086167	200086513	346	Sec22b	Intron		1.22262	-0.682204	8.95987e-06	0.00473398	-0.565758	0.000211844	0.0334083	Sex-concordant
2	200107003	200107611	608				0.397389	0.855095	0.000750733	0.0404844	0.954014	0.000162291	0.0297124	Sex-concordant
2	204895045	204895412	367	Ngf	Intron		0.839961	0.731853	0.000566658	0.0356248	0.745284	0.000444058	0.0464749	Sex-concordant
2	207552070	207552513	443				0.0455254	-0.592118	0.000884123	0.0439822	-0.665345	0.000208718	0.0332219	Sex-concordant
2	210553645	210553999	354				0.0423636	1.16074	0.000182945	0.0207577	1.14283	0.000231317	0.0345507	Sex-concordant
2	211649979	211650327	348				0.441353	-0.723623	6.57764e-05	0.0126361	-0.879309	1.63722e-06	0.00335652	Sex-concordant
2	213783825	213784546	721				-0.0260603	0.717161	0.000241472	0.0237028	0.966249	4.79561e-07	0.00194384	Sex-concordant
2	217189927	217190478	551				0.355156	-0.681633	2.09496e-06	0.00228454	-0.761372	1.52238e-07	0.00124134	Sex-concordant
2	221114160	221114644	484				0.378513	0.799936	9.90201e-05	0.0155057	0.784377	0.000128087	0.0271919	Sex-concordant
2	222426247	222426874	627	Dpyd	Intron		0.105835	-1.23555	4.41837e-06	0.00334429	-0.986036	0.000203001	0.0328216	Sex-concordant
2	231417550	231418202	652				0.377833	0.963619	1.17522e-06	0.00163996	0.777348	0.000101401	0.0243867	Sex-concordant
2	231780633	231780955	322				0.885256	-0.71255	0.000474463	0.0329254	-0.725951	0.000369949	0.0425132	Sex-concordant
2	234733364	234734013	649				-0.0990409	0.887675	1.58573e-05	0.00610336	0.918367	8.53744e-06	0.00794911	Sex-concordant
2	236235083	236235966	883	Lef1	Exon 1 | Intron		0.553183	0.840875	0.000383276	0.0296451	0.878155	0.0002094	0.0332421	Sex-concordant
2	240675979	240676377	398	Manba	Intron		0.99756	-0.528292	6.02186e-05	0.0121375	-0.652238	9.81763e-07	0.00252612	Sex-concordant
2	244449539	244449987	448				0.501574	-1.04518	6.27476e-06	0.00391515	-0.833766	0.000271461	0.0372564	Sex-concordant
2	245478408	245478724	316				0.0252366	-1.12003	0.000196465	0.0213919	-1.34622	8.85291e-06	0.00805514	Sex-concordant
2	246531542	246532041	499				0.300815	0.693912	0.000410675	0.0307521	0.745387	0.00014136	0.0283172	Sex-concordant
2	250829323	250829676	353				0.955798	-0.788267	7.08953e-06	0.0041629	-0.70583	5.30199e-05	0.0183788	Sex-concordant
2	252736957	252737440	483				0.262113	-1.01287	0.000138395	0.018181	-1.18386	9.75075e-06	0.00848346	Sex-concordant
2	255469859	255470495	636				0.534256	-0.676606	0.000123951	0.0172365	-0.648848	0.000230291	0.034531	Sex-concordant
2	257800204	257801024	820	LOC365985	Intron		0.827115	-0.489841	0.000394839	0.0301656	-0.557007	6.28629e-05	0.0199856	Sex-concordant
2	258936482	258936903	421	St6galnac5 | Adgrl2 | Adgrl2 | Adgrl2 | Adgrl2 | Adgrl2 | Adgrl2	Intron		0.233644	1.11851	0.00013556	0.0180359	1.0693	0.000265548	0.0368615	Sex-concordant
2	262425952	262426402	450				0.277002	0.729907	0.000207418	0.021906	0.708921	0.000324344	0.0400985	Sex-concordant
3	1860470	1860840	370	Cacna1b | Cacna1b	Intron		1.60043	-0.691083	1.28145e-05	0.00549012	-0.549621	0.000479159	0.0481901	Sex-concordant
3	2532387	2532836	449	Grin1 | Grin1 | Grin1 | Grin1 | Grin1 | Grin1 | Grin1 | Grin1	Exon | Intron		0.381389	-0.912101	9.47923e-06	0.00482728	-0.924425	7.63268e-06	0.00767058	Sex-concordant
3	6289002	6289374	372	Rxra	Intron		1.8721	-0.573612	0.000188348	0.0210699	-0.554596	0.000295556	0.0386013	Sex-concordant
3	6715181	6715766	585				1.73085	-0.474623	0.00020013	0.0215992	-0.484823	0.000149818	0.0288376	Sex-concordant
3	7873808	7874310	502				0.45904	0.723054	0.000422567	0.0312542	0.753258	0.000234202	0.0346487	Sex-concordant
3	9601685	9602227	542				1.08133	-0.540494	0.000244825	0.0238363	-0.529805	0.00032458	0.0401089	Sex-concordant
3	9847198	9847923	725	Usp20	Intron		0.936142	-0.681612	9.40922e-06	0.00482728	-0.571331	0.000182655	0.0314239	Sex-concordant
3	13916512	13916983	471	Psmd5	Exon | Intron | 3'UTR		0.678304	-0.687277	1.85736e-05	0.0066108	-0.600608	0.000166904	0.0300907	Sex-concordant
3	16926432	16927004	572				0.667739	1.07749	1.16968e-06	0.00163996	0.946761	2.07675e-05	0.0122345	Sex-concordant
3	17071255	17071688	433				1.37966	0.623193	0.000383341	0.0296451	0.708392	5.44234e-05	0.0186314	Sex-concordant
3	22168109	22168598	489	Dennd1a	Intron		0.0485809	0.934381	0.000354829	0.0286718	0.914927	0.00049912	0.0489317	Sex-concordant
3	22666944	22667455	511				0.0100181	0.951678	0.000161133	0.0195412	1.2658	3.98763e-07	0.00185544	Sex-concordant
3	23226278	23227164	886				0.490021	0.644792	5.38711e-06	0.00361938	0.622489	1.19888e-05	0.00947417	Sex-concordant
3	30142769	30143435	666				0.611691	0.540447	0.000923359	0.0449613	0.646872	6.44912e-05	0.020146	Sex-concordant
3	37725985	37726540	555				1.67354	-0.334996	0.000616125	0.0370204	-0.358476	0.000259543	0.0365021	Sex-concordant
3	45676374	45676880	506				-0.0149277	0.744444	5.86205e-05	0.0119628	0.677988	0.000269305	0.0371185	Sex-concordant
3	45870746	45871448	702	Tanc1	Intron		1.33664	-0.518143	0.000435125	0.0317428	-0.60185	4.89559e-05	0.0178678	Sex-concordant
3	45982070	45982643	573	Baz2b	Exon | Intron		1.82623	-0.353012	0.000911007	0.0447096	-0.428051	6.44009e-05	0.0201441	Sex-concordant
3	47313634	47313964	330				0.930733	0.91521	2.79139e-06	0.0025945	0.775723	7.70338e-05	0.0219082	Sex-concordant
3	48371104	48371664	560	Dpp4	Intron		0.511873	0.849647	0.000120155	0.0169545	0.815098	0.000239476	0.035097	Sex-concordant
3	56310535	56311302	767				1.15702	-0.437155	0.000613969	0.0369528	-0.484583	0.000157953	0.0294626	Sex-concordant
3	62856874	62857229	355	Pde11a | Pde11a | Pde11a	Exon | Intron		0.893438	-1.42206	2.97654e-13	5.33952e-08	-0.679876	0.000279339	0.0376764	Sex-concordant
3	83693743	83694147	404				0.581742	0.664596	0.000200235	0.0215992	0.715033	6.4296e-05	0.0201289	Sex-concordant
3	92899309	92899645	336				0.32839	0.866609	0.0002732	0.0252834	0.917704	0.000120665	0.0264277	Sex-concordant
3	94611739	94612077	338				0.499104	-0.784855	9.98785e-05	0.0155531	-0.715281	0.000354979	0.0415693	Sex-concordant
3	104399523	104399978	455				0.933191	-0.4782	0.000244812	0.0238363	-0.605791	4.39968e-06	0.00555805	Sex-concordant
3	105769162	105769532	370				0.467867	0.809968	0.000759238	0.0406924	0.935696	9.95538e-05	0.0241792	Sex-concordant
3	107268516	107268953	437				0.460507	0.834277	2.15451e-05	0.00721737	1.23552	1.68639e-10	2.94309e-05	Sex-concordant
3	107788060	107788583	523				0.593815	-0.500468	0.000921276	0.0449088	-0.596079	9.16517e-05	0.0235127	Sex-concordant
3	114779664	114780396	732				0.0834151	0.736454	0.000805794	0.0420117	0.79123	0.000309268	0.0394164	Sex-concordant
3	118081169	118081899	730				1.41664	-0.625201	3.75674e-07	0.000900107	-0.454995	0.000185322	0.0316316	Sex-concordant
3	123406897	123407522	625				1.10251	0.603869	0.000535384	0.03478	0.616165	0.00040624	0.0444884	Sex-concordant
3	148917506	148918180	674				0.689767	-0.909577	1.66066e-05	0.00622571	-0.818796	9.86456e-05	0.0240758	Sex-concordant
3	151343117	151344300	1183	Mmp24	Intron		1.05667	-0.43501	0.000604336	0.0366813	-0.526344	3.96571e-05	0.0164675	Sex-concordant
3	151402167	151402553	386	Uqcc1	Intron		0.687897	-0.875856	1.20138e-05	0.00533273	-0.75123	0.000161023	0.0296997	Sex-concordant
3	152035345	152036090	745				-0.439291	-1.02806	0.000476933	0.0330328	-1.27406	2.01111e-05	0.0120478	Sex-concordant
3	154468782	154469226	444	Tti1	Intron		0.940442	-0.51955	0.00033318	0.0278167	-0.571481	8.54079e-05	0.0228086	Sex-concordant
3	159833833	159834357	524	Gdap1l1	Exon | Intron		1.51341	-0.555147	5.87393e-05	0.0119628	-0.5621	4.85261e-05	0.0177933	Sex-concordant
3	161093405	161093720	315				1.25549	-0.542035	0.000152086	0.0190452	-0.546822	0.000136955	0.0279092	Sex-concordant
3	162439842	162440303	461	Eya2	Intron		1.03294	-0.47789	0.000694791	0.0389998	-0.743015	2.36305e-07	0.0015821	Sex-concordant
3	165877955	165878273	318				1.35086	-0.578851	0.000536471	0.0348112	-0.623842	0.000198348	0.0325236	Sex-concordant
3	166566997	166567523	526				0.992465	-0.614673	7.04169e-05	0.0129957	-0.613871	7.33431e-05	0.0214236	Sex-concordant
3	168028888	168029684	796	Bcas1	Intron		1.39256	-0.526116	1.0363e-05	0.00497056	-0.448182	0.000161769	0.0297009	Sex-concordant
3	171159630	171160085	455	Ctcfl	Exon | Intron	yes	2.05921	-0.430979	3.54127e-05	0.00934476	-0.383915	0.00022284	0.0341954	Sex-concordant
3	173961418	173961784	366	Fam217b	Downstream		1.41657	-0.666182	0.000196365	0.0213919	-0.640389	0.000341998	0.0409847	Sex-concordant
3	174186793	174187374	581				1.14789	-0.567228	1.21828e-05	0.00535234	-0.522497	5.28029e-05	0.0183569	Sex-concordant
3	175178439	175178867	428				0.938812	-0.539477	0.000616488	0.037034	-0.59877	0.000155385	0.0293872	Sex-concordant
3	175816676	175817520	844				-0.359474	0.899416	0.000372131	0.029266	0.898452	0.000375942	0.0428047	Sex-concordant
4	6101452	6101854	402				0.440373	-0.644291	0.000748104	0.0404521	-0.808404	2.71986e-05	0.0139005	Sex-concordant
4	7794933	7795724	791				1.35979	0.424658	0.000411939	0.0307861	0.482754	5.62506e-05	0.0189851	Sex-concordant
4	7893666	7894374	708	Pus7	Exon 1 | Intron | 5'UTR		1.7018	-0.324792	0.00095015	0.0456382	-0.380148	0.000120908	0.02643	Sex-concordant
4	9693592	9694190	598	Reln	Intron		1.97291	-0.318704	0.0011322	0.0493228	-0.378583	0.000120551	0.0264206	Sex-concordant
4	22433256	22433882	626				-0.32504	0.890485	0.000725921	0.039835	0.949149	0.000315758	0.0396242	Sex-concordant
4	34019231	34019663	432				1.26019	0.700698	3.9243e-05	0.00988024	0.69536	4.5994e-05	0.0175506	Sex-concordant
4	34890553	34890856	303				0.591422	-0.969057	5.76317e-08	0.000268958	-0.717734	4.43657e-05	0.0173296	Sex-concordant
4	35413320	35413788	468				0.342299	0.648971	0.000113401	0.0164762	0.769034	4.01426e-06	0.00523712	Sex-concordant
4	54935087	54935804	717	Grm8	Intron		1.09458	-0.496115	0.00095371	0.045705	-0.559288	0.00021243	0.0334419	Sex-concordant
4	59168369	59169009	640				0.848743	0.536671	0.000253962	0.0243615	0.700134	1.39658e-06	0.00298248	Sex-concordant
4	65864937	65866132	1195				0.693565	-0.600925	0.000170507	0.0200633	-0.552894	0.000522298	0.0495994	Sex-concordant
4	72998374	72998910	536	Tpk1	Intron		0.408307	0.854441	9.34988e-06	0.0048266	0.715137	0.000231423	0.0345519	Sex-concordant
4	78953968	78955098	1130				1.0777	-0.467489	0.000340116	0.0280516	-0.531575	5.15226e-05	0.0183282	Sex-concordant
4	81475813	81476272	459				0.960475	-0.619592	0.00026999	0.0251663	-0.593407	0.000479386	0.0481901	Sex-concordant
4	93126739	93127175	436				0.457077	0.759053	1.27995e-05	0.00549012	0.629717	0.000331004	0.0403515	Sex-concordant
4	106915130	106916210	1080				0.93763	-0.470116	8.53388e-05	0.0143362	-0.46808	9.38369e-05	0.0236088	Sex-concordant
4	108870297	108870643	346	Ctnna2	Intron		0.755753	0.801915	0.000161777	0.0195748	1.02399	1.3027e-06	0.0028734	Sex-concordant
4	115812039	115812796	757	Dysf	Intron		0.845241	-0.601955	0.00068541	0.0387568	-0.632691	0.000377778	0.0428944	Sex-concordant
4	119092684	119093169	485	Antxr1	Intron		0.793417	-0.683415	0.000464126	0.032662	-0.919749	3.36547e-06	0.00484916	Sex-concordant
4	124240808	124241305	497	Prickle2	Exon | 3'UTR		0.484299	-0.756174	0.000176555	0.0204149	-0.860616	2.28661e-05	0.0128585	Sex-concordant
4	126141640	126142264	624	Magi1	Intron		0.601179	0.61837	0.000165444	0.0197857	0.587128	0.000364184	0.042189	Sex-concordant
4	127032604	127032894	290				1.04842	0.948055	5.88939e-06	0.00378666	0.89097	2.25312e-05	0.0127905	Sex-concordant
4	129663346	129663875	529				0.923352	-0.604625	7.43953e-05	0.0133875	-0.566851	0.000197669	0.0324538	Sex-concordant
4	131462701	131463126	425	Foxp1	Intron		0.700053	0.986375	7.67552e-07	0.00132393	0.747148	0.00020296	0.0328216	Sex-concordant
4	132877335	132877833	498				1.55312	-0.429329	0.00106794	0.0481478	-0.629156	2.11473e-06	0.00391434	Sex-concordant
4	141556135	141556579	444				0.31572	0.620844	0.000454447	0.0324004	0.617622	0.000501173	0.0489317	Sex-concordant
4	145844392	145845064	672	Atp2b2	Intron		1.16604	-0.410093	0.000254228	0.0243681	-0.406504	0.000292858	0.038487	Sex-concordant
4	151144141	151145037	896	Cacna1c	Intron		1.187	-0.65654	1.49665e-05	0.00595295	-0.530337	0.000432356	0.0458638	Sex-concordant
4	152373580	152373908	328	Erc1	Intron		0.29542	-1.01869	0.000119317	0.0169049	-1.23924	3.6562e-06	0.00500667	Sex-concordant
4	153550011	153550569	558	Mical3	Intron		0.152828	-1.00578	8.53925e-05	0.0143362	-0.890089	0.00047114	0.0479253	Sex-concordant
4	153724770	153725180	410				1.09465	-0.653251	2.36916e-05	0.00754595	-0.731668	2.51038e-06	0.00428294	Sex-concordant
4	168705915	168706285	370				0.686271	0.729635	0.000967235	0.0459383	0.864937	8.17663e-05	0.0224449	Sex-concordant
4	170359830	170360545	715	LOC500350	Intron		1.01961	0.69063	4.94065e-05	0.0109703	0.595022	0.00050238	0.0489317	Sex-concordant
4	170643271	170644027	756				0.863609	-0.500236	8.82133e-05	0.0145846	-0.460802	0.000291221	0.0383438	Sex-concordant
4	171605245	171605681	436				1.15728	-0.862756	2.38152e-05	0.00754595	-0.889263	1.37596e-05	0.0101928	Sex-concordant
4	173835505	173835993	488	Pik3c2g	Intron		0.798906	0.61095	0.000169207	0.0199694	0.599088	0.000228765	0.0344868	Sex-concordant
4	175501194	175501700	506	Pde3a	Intron		0.0838283	1.16288	4.6281e-05	0.010637	1.08249	0.000153094	0.0291898	Sex-concordant
4	177113071	177113591	520	St8sia1	Intron		1.5004	0.540915	6.30939e-07	0.00119769	0.455393	3.18498e-05	0.0150482	Sex-concordant
4	177446132	177446823	691	Etnk1	Exon | Intron | 3'UTR		0.697532	-0.458197	0.00107265	0.0482113	-0.70671	8.16108e-07	0.00241981	Sex-concordant
4	178571809	178572947	1138				0.934159	-0.446052	3.64311e-05	0.00951966	-0.529302	1.2781e-06	0.0028734	Sex-concordant
4	179247646	179248166	520				0.742918	-0.983023	5.26206e-06	0.00360284	-0.758979	0.000383198	0.0431971	Sex-concordant
4	183435088	183435447	359				0.869066	0.701815	0.00032414	0.0274599	0.794771	4.41737e-05	0.0173035	Sex-concordant
5	2888643	2889019	376				0.440771	0.624187	0.000145263	0.0185931	0.788783	1.20775e-06	0.0028734	Sex-concordant
5	3801745	3802160	415	Trpa1	Exon | Intron		0.91615	-0.502345	0.000962722	0.0458662	-0.537585	0.000425479	0.0455015	Sex-concordant
5	22001336	22001997	661				-0.655223	-1.66526	1.08756e-05	0.00511386	-1.39543	0.000167424	0.030125	Sex-concordant
5	25927176	25927596	420				-0.0249096	0.904904	0.000684118	0.0387235	1.23565	2.89658e-06	0.00446016	Sex-concordant
5	34593138	34593948	810	Nkain3	Intron		0.263417	0.72525	0.000441714	0.0319369	0.811402	7.98824e-05	0.0222442	Sex-concordant
5	38629049	38629448	399				0.337979	0.878874	6.53064e-06	0.00401704	0.928593	1.74386e-06	0.00344878	Sex-concordant
5	38896262	38896836	574	Mms22l	Intron		0.100441	0.731041	0.000109536	0.0162004	0.871518	3.24454e-06	0.00476295	Sex-concordant
5	48075255	48075564	309	Ankrd6	Intron		1.45594	-0.647376	2.27113e-07	0.000662456	-0.430924	0.000478498	0.0481901	Sex-concordant
5	57180848	57181233	385				0.272169	-0.804388	0.000310481	0.026915	-0.851869	0.000140474	0.0282186	Sex-concordant
5	58083176	58083678	502				0.379967	-0.633876	0.00066748	0.0382921	-0.866076	4.84602e-06	0.00587373	Sex-concordant
5	58406822	58407435	613				0.373941	0.590707	0.00108321	0.0483873	0.775288	1.4859e-05	0.0105148	Sex-concordant
5	58749561	58750077	516				0.623132	0.750049	0.0010692	0.0481786	0.840142	0.00024593	0.0355639	Sex-concordant
5	59526331	59527033	702	Gne	Exon | Intron		1.68543	-0.461279	1.79921e-05	0.00649406	-0.433778	5.49904e-05	0.0187539	Sex-concordant
5	60132669	60134001	1332	Pax5	Intron		1.4298	-0.368707	0.000110602	0.016276	-0.336838	0.000400152	0.0441847	Sex-concordant
5	61447847	61448252	405	RGD1305807	Exon | Intron		0.723633	-0.824756	5.44966e-05	0.0115215	-0.887126	1.52556e-05	0.0107109	Sex-concordant
5	63162238	63162584	346				1.57346	-0.629145	2.8099e-05	0.00826469	-0.566667	0.000153956	0.0292406	Sex-concordant
5	66021989	66022524	535				0.0238175	0.890133	0.000246346	0.0239324	0.850385	0.000465339	0.0476322	Sex-concordant
5	67009033	67009354	321				1.15858	0.625288	6.77647e-05	0.0128019	0.756075	1.28626e-06	0.0028734	Sex-concordant
5	69874587	69875023	436	Abca1	Intron		0.625151	-0.650709	0.000187687	0.0210429	-0.697487	6.75193e-05	0.0204942	Sex-concordant
5	70142448	70142744	296				0.927807	0.706778	0.00107626	0.0482614	0.848137	8.20348e-05	0.0224824	Sex-concordant
5	73433834	73434801	967				0.550587	0.741061	2.22925e-05	0.00733004	0.641384	0.000266106	0.0368759	Sex-concordant
5	73877435	73877980	545				0.841454	0.533968	0.0001742	0.0202795	0.770352	3.68808e-08	0.000661592	Sex-concordant
5	77693921	77696582	2661				1.66261	-0.606597	4.72982e-08	0.000245932	-0.531828	1.52225e-06	0.00317525	Sex-concordant
5	99890762	99891797	1035				0.374002	0.624068	0.000146133	0.0186645	0.690045	2.47845e-05	0.0132722	Sex-concordant
5	101381674	101382008	334	Ttc39b	Intron		1.01719	-0.602962	0.000678642	0.03858	-0.615927	0.000528335	0.0498901	Sex-concordant
5	102028914	102029818	904				1.16385	-0.449952	0.000915602	0.044821	-0.565848	3.61518e-05	0.0156836	Sex-concordant
5	104920262	104920761	499				0.773136	0.616099	0.000497811	0.0336687	0.652522	0.000223422	0.0342546	Sex-concordant
5	113466340	113466640	300				-0.202143	1.30533	0.00032575	0.0275042	1.44435	9.29981e-05	0.0235799	Sex-concordant
5	115508991	115509610	619				1.46223	-0.435896	0.000192606	0.0212451	-0.410586	0.000439253	0.0462282	Sex-concordant
5	116023794	116024183	389				0.643483	0.743752	0.000921145	0.0449086	0.781509	0.000507725	0.0490874	Sex-concordant
5	116598410	116598754	344	Nfia	Intron		0.933549	-0.644596	0.000980532	0.0462758	-0.801858	4.76081e-05	0.0177566	Sex-concordant
5	117714558	117715165	607	Dock7	Intron		0.839553	-0.765647	1.10207e-07	0.000429776	-0.69512	1.31803e-06	0.0028734	Sex-concordant
5	118054532	118054972	440				1.85176	0.461307	0.000329852	0.0276938	0.557554	1.33095e-05	0.0100107	Sex-concordant
5	118406930	118407373	443				1.15435	-0.442785	0.000908169	0.0446399	-0.4752	0.000387906	0.0434243	Sex-concordant
5	122511637	122511998	361	Tctex1d1	Intron		1.66887	-0.461979	0.000700816	0.0391459	-0.476612	0.000479119	0.0481901	Sex-concordant
5	127446271	127446764	493			Yes	2.19745	-0.547644	0.000721352	0.039712	-0.585432	0.000310634	0.0394923	Sex-concordant
5	128132115	128132461	346	Zcchc11	Intron		0.412183	-0.622163	0.0001246	0.0172733	-0.618143	0.000140946	0.0282816	Sex-concordant
5	133898854	133899453	599	Pdzk1ip1	Intron		1.17373	0.506762	0.00103028	0.047359	0.596288	0.000105214	0.0248179	Sex-concordant
5	137059312	137059837	525	Ptprf	Exon | Intron	yes	1.6185	-0.516249	3.22427e-05	0.00896557	-0.458841	0.000212586	0.0334518	Sex-concordant
5	137431987	137433455	1468				0.665858	-0.426981	0.00113838	0.0494695	-0.49242	0.000196437	0.032388	Sex-concordant
5	139875214	139876002	788				0.177624	0.84035	1.20494e-07	0.000442662	0.787064	8.42526e-07	0.00242596	Sex-concordant
5	141060649	141060989	340	Macf1	Exon | Intron		1.07981	-0.868728	5.12456e-05	0.011197	-0.955509	9.15331e-06	0.00816906	Sex-concordant
5	141890219	141890895	676				1.33395	-0.63178	0.000128127	0.0175389	-0.646554	9.0386e-05	0.02338	Sex-concordant
5	144895185	144895639	454	Zmym4	Intron		0.128125	-0.879142	0.000140193	0.0183014	-0.810635	0.000416315	0.0449481	Sex-concordant
5	148642527	148642851	324				1.31605	-0.595343	0.000135489	0.0180359	-0.541194	0.00050234	0.0489317	Sex-concordant
5	149036196	149036507	311				2.04588	0.496732	0.000315914	0.0271541	0.52711	0.000127162	0.0270917	Sex-concordant
5	151247407	151248044	637	Ahdc1	Intron		0.995441	-0.5075	0.000438025	0.0318252	-0.536815	0.000209354	0.0332421	Sex-concordant
5	152019492	152019866	374				0.25237	-1.11409	0.000112773	0.0164538	-1.15312	6.55108e-05	0.0202791	Sex-concordant
5	152742533	152742877	344	Mtfr1l	Intron		0.914158	-0.568766	0.000860615	0.0434086	-0.766486	8.9913e-06	0.0080848	Sex-concordant
5	157206431	157207168	737				1.54221	-0.365432	0.000465586	0.0327065	-0.38005	0.000282209	0.0378784	Sex-concordant
5	158081690	158082684	994	Iffo2	Exon | Intron		0.639382	-0.513018	0.000366634	0.0290595	-0.713487	1.15635e-06	0.00280315	Sex-concordant
5	158845278	158845779	501				1.31142	0.550168	1.9992e-05	0.00687006	0.519594	5.84124e-05	0.0192795	Sex-concordant
5	159432051	159432747	696	Padi2	Intron		1.99136	-0.443561	2.18231e-05	0.00726978	-0.43853	2.73307e-05	0.0139481	Sex-concordant
5	159965675	159966008	333				1.15592	0.651262	0.000891185	0.0441559	0.96507	7.01492e-07	0.00220769	Sex-concordant
5	161769417	161770039	622	Prdm2	Downstream		0.787301	-0.661936	0.000284473	0.0257598	-0.888372	1.62038e-06	0.00334108	Sex-concordant
5	162229181	162229467	286				-0.433364	1.19064	0.000449898	0.0322419	1.53939	5.84744e-06	0.0066094	Sex-concordant
5	165354596	165355175	579	Mtor	Exon | Intron		0.716099	-0.426422	0.00080976	0.0421165	-0.481069	0.000175269	0.0307674	Sex-concordant
5	166951254	166951674	420				0.682159	-0.669218	0.0010872	0.0484335	-0.781807	0.000148673	0.0287668	Sex-concordant
5	168102042	168102670	628	Per3	Intron		1.58438	0.619789	0.000197306	0.0214445	0.621304	0.000190627	0.0318843	Sex-concordant
5	168317172	168317578	406	Camta1	Intron		1.266	0.702852	0.000185068	0.02087	0.825709	1.09664e-05	0.00906553	Sex-concordant
5	169305846	169306411	565	Espn	Intron		0.411653	0.731603	0.000344197	0.0281834	0.751704	0.000224387	0.0343048	Sex-concordant
5	169372637	169372960	323	Acot7 | Acot7	Intron		0.352701	-0.802722	0.000632936	0.0374155	-0.920229	9.99304e-05	0.0242246	Sex-concordant
5	169579574	169580395	821	Kcnab2	Intron		1.20532	-0.670266	1.77411e-05	0.00644233	-0.589828	0.000147211	0.0286954	Sex-concordant
5	172550404	172550955	551				0.466011	-0.620448	0.000502904	0.0337502	-0.711087	7.31845e-05	0.0214236	Sex-concordant
6	976643	976961	318	Fez2	Intron		0.982447	0.879283	0.000662616	0.0381692	0.910498	0.000385978	0.0433147	Sex-concordant
6	9870839	9871445	606	Prkce	Intron		0.94204	-0.625321	7.78934e-06	0.00438575	-0.711839	4.55437e-07	0.00192233	Sex-concordant
6	11014308	11014789	481	Ttc7a	Downstream		1.22624	-0.499298	0.000256177	0.0244831	-0.664365	1.55302e-06	0.0032207	Sex-concordant
6	21736582	21736938	356	Ttc27	Intron		1.50271	-0.638351	0.000111376	0.0163297	-0.729277	1.1336e-05	0.00920512	Sex-concordant
6	23849674	23850117	443				0.328898	1.01496	6.23086e-05	0.0123796	0.88057	0.000519903	0.0495161	Sex-concordant
6	23927871	23928183	312				0.828166	-0.744675	1.05422e-05	0.00498981	-0.704074	3.02029e-05	0.014663	Sex-concordant
6	26658295	26658721	426	Cad	Exon | Intron		1.52773	-0.458	0.000320283	0.0273332	-0.462288	0.000289537	0.0383031	Sex-concordant
6	28730585	28731211	626	Ncoa1	Exon | Intron		-0.116324	-0.929221	0.000591533	0.0363463	-1.04203	0.000133186	0.0276102	Sex-concordant
6	38915973	38916299	326				0.768186	0.697933	0.00102123	0.0471851	0.741808	0.000474311	0.048059	Sex-concordant
6	43355277	43355846	569	Itgb1bp1	Intron		0.655895	-0.631342	6.5968e-05	0.0126362	-0.549012	0.000488436	0.048502	Sex-concordant
6	50616238	50616638	400	Dld	Intron		-0.0762362	-1.06552	0.000352943	0.0285645	-1.1062	0.000223512	0.0342546	Sex-concordant
6	63545237	63545596	359				0.314339	-0.555507	0.000568788	0.0356696	-0.585967	0.000297251	0.0386954	Sex-concordant
6	74127652	74128603	951				0.957673	-0.396057	0.000538434	0.0348724	-0.430583	0.000181707	0.0313811	Sex-concordant
6	76822858	76823499	641				-0.453511	1.31671	4.89416e-06	0.00350477	1.22569	2.20015e-05	0.0126297	Sex-concordant
6	92374791	92375450	659	Sav1	Downstream		-0.504496	-0.981995	7.52464e-05	0.0134147	-0.954103	0.000112864	0.025731	Sex-concordant
6	98470660	98470991	331	Ppp2r5e	Intron		0.246869	-0.684277	0.000724966	0.0398104	-0.738921	0.000268263	0.0370174	Sex-concordant
6	98544257	98544794	537	Ppp2r5e	Intron		0.839441	-0.621062	0.000238896	0.0235336	-0.639387	0.000160995	0.0296997	Sex-concordant
6	102690464	102691040	576				0.896985	-0.611282	9.9037e-05	0.0155057	-0.712811	6.64558e-06	0.0070332	Sex-concordant
6	109615583	109616303	720	Flvcr2	TSS1500		0.09604	0.697977	0.0010555	0.0478986	0.745766	0.000448908	0.0467204	Sex-concordant
6	114317940	114318604	664				0.322114	0.722921	9.9805e-06	0.00491477	0.694608	2.2455e-05	0.0127695	Sex-concordant
6	115606786	115607156	370	Sel1l	Intron		0.579205	0.880517	0.000453123	0.0323583	0.902924	0.000327942	0.0402902	Sex-concordant
6	123186765	123187164	399	Foxn3	Downstream		0.969681	-0.951679	1.75513e-05	0.00640582	-0.914678	3.7049e-05	0.0158429	Sex-concordant
6	123250687	123251949	1262	Foxn3	Intron		1.04526	-0.581043	2.80883e-05	0.00826469	-0.489027	0.000391905	0.0437204	Sex-concordant
6	123270286	123270892	606	Foxn3	Intron		0.941356	-1.08323	1.61435e-07	0.000541296	-0.889559	1.42178e-05	0.0104058	Sex-concordant
6	126912876	126913333	457	Unc79	Intron		1.42215	-0.506813	9.60691e-05	0.0152609	-0.501746	0.000113529	0.0258057	Sex-concordant
6	130197426	130197731	305				1.74823	0.546681	4.58165e-05	0.0105777	0.548566	4.3625e-05	0.0171805	Sex-concordant
6	137099294	137099937	643				1.10757	-0.469551	1.74039e-05	0.00639564	-0.468256	1.8862e-05	0.0116676	Sex-concordant
6	145639049	145639645	596				0.344831	0.548725	0.000281394	0.0256691	0.692201	3.47692e-06	0.00487275	Sex-concordant
6	146857171	146857576	405				0.868871	-0.603103	6.31922e-05	0.0124844	-0.561813	0.000187074	0.0316316	Sex-concordant
7	808427	809027	600				1.60387	-0.463397	0.000798757	0.0418447	-0.560218	5.59482e-05	0.0189851	Sex-concordant
7	3220383	3221544	1161	Mmp19	Exon | Intron		0.500976	-0.718904	0.000129338	0.0176505	-0.687321	0.000249845	0.0358896	Sex-concordant
7	3371897	3372278	381	Itga7	Exon | Intron		1.19116	-0.618447	1.80774e-05	0.00651827	-0.523934	0.000258745	0.0364873	Sex-concordant
7	11938722	11939139	417				1.53134	-0.652247	5.45117e-09	7.82293e-05	-0.423447	0.000117196	0.0260998	Sex-concordant
7	15526958	15527359	401				0.16276	-0.890585	0.000233071	0.0232535	-0.885197	0.000259146	0.0364873	Sex-concordant
7	24157005	24157630	625				1.64782	-0.368023	0.000702236	0.0391825	-0.387391	0.000372357	0.0425955	Sex-concordant
7	25139178	25139599	421				1.53885	-0.463132	0.00037113	0.0292512	-0.543082	3.2981e-05	0.0152309	Sex-concordant
7	32036704	32037209	505				1.42218	-0.888256	5.16054e-08	0.000251336	-0.681152	2.48595e-05	0.0132722	Sex-concordant
7	35286639	35286997	358				1.2111	-0.842707	7.61414e-05	0.0135101	-0.856039	5.89612e-05	0.0193538	Sex-concordant
7	51629917	51630295	378				0.41607	1.02896	2.61538e-10	1.17291e-05	0.684758	4.13873e-05	0.0166921	Sex-concordant
7	54777924	54778621	697	Glipr1	Exon | Intron		0.926915	0.871989	0.000518936	0.0342747	0.912597	0.00027401	0.0372659	Sex-concordant
7	55148726	55149336	610	Kcnc2 | Kcnc2	Exon 1 | Intron		1.29947	-0.434468	8.23032e-05	0.0140143	-0.40191	0.000262781	0.0366843	Sex-concordant
7	64845946	64846734	788	Grip1	Intron		0.681873	-0.555671	0.000467009	0.0327374	-0.641328	6.07074e-05	0.0196683	Sex-concordant
7	66518120	66518852	732				1.93307	-0.329717	0.000465684	0.0327065	-0.327788	0.000508951	0.0491289	Sex-concordant
7	72923672	72924090	418	Laptm4b	TSS1500		0.833288	0.722994	0.000852818	0.0432403	0.754478	0.000479232	0.0481901	Sex-concordant
7	76254379	76255499	1120	Ncald	Intron		0.650101	-0.84637	5.55631e-07	0.00110747	-0.605855	0.000274862	0.0373676	Sex-concordant
7	77435251	77435992	741				1.36512	-0.536957	0.000347909	0.0283242	-0.526285	0.000457584	0.0471749	Sex-concordant
7	90693292	90693615	323				1.11951	-0.820385	4.55966e-06	0.00338692	-0.668469	0.000166693	0.0300907	Sex-concordant
7	104393591	104393957	366				0.432081	0.774871	0.000435644	0.031745	0.824287	0.000186534	0.0316316	Sex-concordant
7	111917161	111917745	584				0.389085	-0.734498	0.00102485	0.0472547	-0.920301	4.79266e-05	0.0177566	Sex-concordant
7	112246317	112246923	606				0.238843	-0.79659	4.37637e-06	0.00332653	-0.819933	2.48597e-06	0.00428294	Sex-concordant
7	114330009	114330406	397				1.47983	-0.462204	0.000459702	0.0325592	-0.638084	1.74951e-06	0.00344878	Sex-concordant
7	118120143	118120569	426				1.0376	0.751463	6.8271e-06	0.00409906	0.601993	0.000338319	0.0407042	Sex-concordant
7	120392114	120392552	438	Sox10	Downstream		1.15351	-0.75637	1.27354e-05	0.00549012	-0.652603	0.000151441	0.0290085	Sex-concordant
7	121138505	121138845	340	Cbx7	Exon | Intron | 3'UTR		1.41624	-0.546955	9.2832e-05	0.0150425	-0.493952	0.000404043	0.0444583	Sex-concordant
7	121653539	121654023	484				2.14358	-0.358459	0.00052827	0.034573	-0.392762	0.000152555	0.0291441	Sex-concordant
7	124826734	124827116	382				0.478956	0.860147	3.0097e-05	0.00859028	0.73235	0.000405811	0.0444884	Sex-concordant
7	125503469	125503899	430				0.348022	-0.67883	0.00108644	0.0484335	-0.771184	0.000226225	0.0344279	Sex-concordant
7	125521904	125522442	538				-0.245395	-1.18204	1.85181e-05	0.00660632	-0.970475	0.000380836	0.043075	Sex-concordant
7	125796169	125796838	669	Arhgap8	TSS1500		0.753739	0.803918	7.14769e-07	0.00126216	0.619045	0.000159308	0.0295406	Sex-concordant
7	130230729	130231166	437	Ppp6r2	Exon | Intron		0.250253	-0.661984	0.00080413	0.0419823	-0.747637	0.00016992	0.0303983	Sex-concordant
7	135314834	135315712	878				0.888367	-0.555085	4.15344e-05	0.0101818	-0.507643	0.00017094	0.0304209	Sex-concordant
7	138475678	138476110	432	Slc38a4	Intron		1.46234	-0.611764	0.000194799	0.0213418	-0.568503	0.000516014	0.0494304	Sex-concordant
7	139357652	139359146	1494	Vdr	Intron		1.45543	-0.38788	0.000285026	0.0257598	-0.532478	8.86757e-07	0.00244907	Sex-concordant
7	141399079	141399462	383	Cers5	Intron		0.289978	-0.685137	0.00102422	0.0472499	-0.772247	0.000238533	0.0350448	Sex-concordant
7	142253089	142253489	400	Smagp	Intron		1.2189	0.803326	2.22954e-05	0.00733004	0.729483	0.000114749	0.0258923	Sex-concordant
7	143663606	143663910	304				1.32898	-0.871761	1.79808e-06	0.00206764	-0.634688	0.000448903	0.0467204	Sex-concordant
8	13064245	13064553	308				1.80354	-0.708758	6.54072e-06	0.00401704	-0.670828	1.95499e-05	0.0118881	Sex-concordant
8	17566869	17567218	349				0.843052	-0.734156	1.35356e-06	0.00174684	-0.582683	0.000105888	0.0248299	Sex-concordant
8	21701519	21701923	404	Olfm2	Intron		0.93029	-0.727775	0.000285466	0.0257598	-0.87078	1.61902e-05	0.0109669	Sex-concordant
8	24757552	24758190	638				-0.658137	1.19128	0.000413152	0.0308358	1.2184	0.000298576	0.0387425	Sex-concordant
8	27977820	27978385	565				1.01114	-0.563715	6.49029e-05	0.0125873	-0.497677	0.000402174	0.0443549	Sex-concordant
8	33656425	33656784	359	Fli1	Intron		1.25895	0.525189	0.00106612	0.0481013	0.683253	1.82606e-05	0.0114413	Sex-concordant
8	34950803	34951252	449				0.358678	0.708814	0.000637571	0.0375666	0.884637	1.80423e-05	0.0114182	Sex-concordant
8	46712745	46713081	336	Tbcel	Intron		1.13069	-0.887569	2.16873e-07	0.000637771	-0.638155	0.000157318	0.0294459	Sex-concordant
8	48248163	48248740	577				1.29517	-0.41536	0.000207786	0.0219226	-0.497473	1.04934e-05	0.00879614	Sex-concordant
8	49011573	49012467	894	Phldb1	Exon | Intron		1.93526	-0.397962	1.00993e-05	0.00493178	-0.338892	0.000160444	0.0296564	Sex-concordant
8	58770654	58771185	531	Cyp19a1	Intron		0.283838	-0.572044	0.000546553	0.0350847	-0.580938	0.000459041	0.0472544	Sex-concordant
8	67213254	67213685	431				1.1642	0.689064	1.79278e-05	0.00649042	0.589171	0.000259098	0.0364873	Sex-concordant
8	70938424	70939026	602				0.638474	-0.476301	0.000732903	0.0400588	-0.490467	0.000522694	0.0496229	Sex-concordant
8	71147910	71148241	331				1.48364	-0.525111	8.64816e-05	0.0144407	-0.484462	0.000281413	0.0378423	Sex-concordant
8	79564743	79565368	625	Prtg	Intron		0.445856	0.986587	4.9937e-07	0.00102966	0.733193	0.000213774	0.0335235	Sex-concordant
8	84730307	84731059	752	Lrrc1	Intron		0.0977498	-0.822371	0.000478125	0.0330836	-0.85029	0.000312134	0.039582	Sex-concordant
8	85952138	85952618	480				1.00249	-0.627784	2.56079e-06	0.00250338	-0.668783	6.10058e-07	0.00209991	Sex-concordant
8	86057312	86057719	407				0.959599	-0.541749	0.000329085	0.0276842	-0.583658	0.000116695	0.0260806	Sex-concordant
8	91136399	91136902	503	Sh3bgrl2	Intron		1.06529	-0.506172	0.000222953	0.022728	-0.511982	0.000194256	0.032221	Sex-concordant
8	93296892	93297404	512				0.819344	0.532642	0.000332517	0.0277763	0.739604	4.63494e-07	0.00193359	Sex-concordant
8	93819710	93820197	487				0.66131	0.583349	0.000282644	0.0256916	0.677743	2.21241e-05	0.0126797	Sex-concordant
8	95781791	95782145	354				0.878355	0.817342	6.55001e-06	0.00401704	0.698164	0.000123359	0.0267448	Sex-concordant
8	96411763	96412294	531				-0.445598	-0.752113	0.000838737	0.0427924	-1.00831	1.16781e-05	0.00935219	Sex-concordant
8	98036904	98037821	917				0.151538	-0.626238	9.10914e-05	0.0148483	-0.556133	0.000480693	0.0482135	Sex-concordant
8	101501949	101502364	415				0.824357	0.720329	0.000317481	0.0272106	0.724865	0.000287858	0.0382361	Sex-concordant
8	106065710	106066127	417				0.859938	0.848811	2.41766e-06	0.00245026	0.687034	0.000146964	0.0286954	Sex-concordant
8	107123666	107124104	438				0.479795	-0.689288	0.000288413	0.0259011	-0.693431	0.000273011	0.0372564	Sex-concordant
8	116268389	116269068	679	Cacna2d2	Exon | Intron		1.09657	-0.541885	0.00053974	0.034915	-0.661261	2.78648e-05	0.0141602	Sex-concordant
8	116326454	116327416	962	Hyal2	Exon 1 | Intron		1.61284	-0.46977	5.85705e-05	0.0119628	-0.521964	8.85386e-06	0.00805514	Sex-concordant
8	116811081	116811558	477	Ip6k1	Exon | Intron		0.233293	-0.803113	9.57066e-05	0.0152547	-0.790844	0.000124068	0.0267728	Sex-concordant
8	119193607	119195248	1641				0.330723	-0.790584	0.000759453	0.0406928	-0.997421	2.54948e-05	0.013394	Sex-concordant
8	119413388	119413714	326	Lrrfip2	Intron		0.693112	-0.990007	3.51124e-06	0.00294005	-0.739234	0.000447536	0.0466484	Sex-concordant
8	120161535	120161978	443				1.13244	-0.585329	7.66859e-06	0.00433273	-0.685316	2.09148e-07	0.00153136	Sex-concordant
8	122071045	122071444	399				0.721384	-0.768537	0.000139012	0.018242	-0.973193	1.84862e-06	0.00358506	Sex-concordant
8	123524927	123525437	510				1.8066	-0.506897	5.57614e-05	0.0116787	-0.485663	0.000112789	0.025731	Sex-concordant
8	126763817	126764237	420				1.40726	-0.790757	8.8182e-06	0.00470094	-0.687899	0.000101392	0.0243867	Sex-concordant
8	127518870	127519624	754	Ctdspl	Intron		1.00081	-0.488712	0.000279547	0.0255656	-0.556251	3.89314e-05	0.0162481	Sex-concordant
8	127753637	127754397	760	Vill | Plcd1	Exon | Intron | 3'UTR | Downstream		1.4291	-0.397957	0.000691104	0.0388879	-0.440065	0.000186285	0.0316316	Sex-concordant
8	128864172	128864745	573				1.1854	-0.561909	4.27853e-05	0.010336	-0.52198	0.000140719	0.0282519	Sex-concordant
8	129164754	129165336	582				0.0521944	-0.673598	0.000363045	0.028926	-0.752254	7.61922e-05	0.0217527	Sex-concordant
8	132265596	132265945	349	Cdcp1	Intron		1.02878	0.572824	0.000200216	0.0215992	0.723284	2.29083e-06	0.00413009	Sex-concordant
9	2182716	2183371	655				0.355721	1.51207	3.45825e-07	0.000867071	1.19163	6.06006e-05	0.0196683	Sex-concordant
9	10624513	10625098	585	Ptprs	Exon | Intron		1.54016	-0.580656	7.15743e-06	0.00418499	-0.599641	3.74072e-06	0.00507371	Sex-concordant
9	11960706	11961229	523				0.756165	0.627989	0.000227674	0.0229284	0.656014	0.000116488	0.0260806	Sex-concordant
9	14672339	14672873	534				1.15457	0.440329	0.000751105	0.0404923	0.475033	0.000269942	0.0371777	Sex-concordant
9	17147101	17147547	446	Xpo5	Exon | Intron		1.18779	-0.579262	0.000472072	0.0328302	-0.682795	4.19506e-05	0.0167927	Sex-concordant
9	21143789	21144609	820				1.16394	-0.534456	2.18089e-05	0.00726978	-0.530084	2.5821e-05	0.0134845	Sex-concordant
9	22790477	22790945	468				-0.851596	-1.78301	9.4324e-07	0.00146497	-1.5459	1.6069e-05	0.0109669	Sex-concordant
9	25060595	25061047	452				-0.114508	0.947225	0.000121537	0.0170196	1.32137	5.25209e-08	0.000782304	Sex-concordant
9	27174037	27174897	860				0.664305	-0.848351	3.36778e-05	0.00916744	-0.762872	0.000178192	0.0309892	Sex-concordant
9	31531741	31532474	733	Adgrb3	Intron		0.247566	-0.702605	0.000218513	0.0225327	-0.667505	0.000433828	0.0459132	Sex-concordant
9	38276784	38277632	848				1.27522	-0.526485	0.000266553	0.0249658	-0.566208	9.2986e-05	0.0235799	Sex-concordant
9	42628547	42629003	456	Hs6st1	Intron		0.487269	-0.742776	0.000782744	0.0413685	-1.14665	3.90364e-07	0.00185544	Sex-concordant
9	42906084	42907107	1023	Kansl3	Intron		-0.00936648	-0.706341	0.000537593	0.0348337	-0.844713	4.19418e-05	0.0167927	Sex-concordant
9	43390411	43390954	543				0.611736	-0.75444	5.90618e-06	0.00379066	-0.633071	0.000128713	0.0272535	Sex-concordant
9	45184440	45184765	325	Aff3	Intron		1.72074	-0.614399	5.40809e-05	0.0114912	-0.528823	0.000492864	0.0486264	Sex-concordant
9	45675315	45676100	785	Pdcl3	Exon 1 | Intron		1.62262	-0.56324	7.42378e-05	0.0133875	-0.514351	0.000289015	0.0382765	Sex-concordant
9	46886146	46887050	904				0.688416	0.647243	0.000200812	0.021612	0.635776	0.000263362	0.0367083	Sex-concordant
9	49208847	49209659	812				1.59407	-0.547836	2.33427e-06	0.00242745	-0.400703	0.000492494	0.048609	Sex-concordant
9	51366897	51367452	555	Gulp1	Intron		-0.619818	-1.59235	1.15027e-07	0.000439029	-1.55052	2.22762e-07	0.0015821	Sex-concordant
9	64641369	64642088	719				-0.0447639	0.822341	0.000346818	0.0282869	0.928919	4.92306e-05	0.0179035	Sex-concordant
9	72942472	72942894	422				0.154413	0.94237	0.000273285	0.0252834	0.916275	0.000377598	0.0428944	Sex-concordant
9	74721817	74722270	453				-0.125848	0.800026	0.00080439	0.0419823	1.01832	1.48054e-05	0.0105022	Sex-concordant
9	81884126	81884739	613	Stk36	Intron		0.8526	-0.606522	8.15723e-06	0.00448176	-0.48069	0.000359526	0.0419201	Sex-concordant
9	82941437	82941867	430				1.07659	-0.567643	0.000481087	0.0331818	-0.659253	5.6417e-05	0.0190124	Sex-concordant
9	83187037	83187597	560	Epha4	Exon | Intron		0.36032	-0.795837	5.77101e-05	0.011872	-0.822427	3.36024e-05	0.0153771	Sex-concordant
9	88541158	88541877	719				1.11595	-0.434809	0.000390212	0.029946	-0.452984	0.000230728	0.034531	Sex-concordant
9	91027756	91028159	403				0.891457	0.778638	1.15325e-08	0.000120498	0.513006	0.00022961	0.034511	Sex-concordant
9	93565399	93565767	368	Pde6d	Exon | Intron		0.836401	-0.97761	1.91426e-10	1.14464e-05	-0.659609	1.11059e-05	0.00910212	Sex-concordant
9	94652359	94653300	941				0.255931	-0.615435	0.000624195	0.0372557	-0.639927	0.000389764	0.0435629	Sex-concordant
9	95332399	95333175	776				1.71866	-0.433091	0.000130859	0.0177165	-0.480626	2.36118e-05	0.0130992	Sex-concordant
9	100165765	100166480	715	Aqp12a | Ppp1r7	Exon | Intron | 3'UTR | Downstream		-0.0146529	-1.24831	3.66911e-07	0.000895495	-0.965899	6.05671e-05	0.0196683	Sex-concordant
9	109703690	109704231	541				0.958847	0.529289	3.30155e-05	0.0090672	0.465954	0.000280787	0.0377865	Sex-concordant
9	111360837	111361671	834				0.614253	-0.627626	0.000851454	0.0431894	-0.657182	0.000516942	0.0494704	Sex-concordant
9	111396143	111396503	360				0.912965	-0.554414	0.000962936	0.0458677	-0.662196	8.93465e-05	0.0232383	Sex-concordant
9	112413180	112413949	769	Man2a1	Intron		1.28211	-0.479387	0.000209473	0.0220068	-0.535759	3.69976e-05	0.0158429	Sex-concordant
9	113265726	113266058	332				1.09298	-0.908561	8.99018e-06	0.00473398	-0.922937	6.72851e-06	0.00709875	Sex-concordant
9	113533586	113534367	781	Ppp4r1	Exon 1 | Intron		0.0782517	-0.901226	0.000276823	0.0254202	-0.871594	0.000417882	0.0450495	Sex-concordant
9	119198730	119199147	417				1.22578	0.516363	0.000685113	0.0387568	0.701213	3.32967e-06	0.00483642	Sex-concordant
9	120005421	120006523	1102				0.966599	-0.667729	1.79751e-06	0.00206764	-0.497476	0.000320823	0.0399246	Sex-concordant
10	1406220	1406810	590	Parn	Intron	yes	1.5737	-0.630489	2.36661e-06	0.00243345	-0.494013	0.000199365	0.0326457	Sex-concordant
10	2597863	2598280	417				0.226135	1.37687	3.08731e-07	0.000811942	1.03671	0.000128833	0.0272535	Sex-concordant
10	7706114	7706620	506				0.956366	-0.593098	0.000167734	0.0199332	-0.6568	3.36774e-05	0.0153918	Sex-concordant
10	11995750	11996220	470				1.22466	-0.470537	0.00097372	0.0461546	-0.530773	0.000210797	0.0333199	Sex-concordant
10	16244148	16244465	317				1.32375	-0.727722	0.000248348	0.024015	-0.697071	0.000455613	0.0471302	Sex-concordant
10	18589113	18589753	640	Kcnip1 | Kcnip1 | Kcnip1 | Kcnip1	Intron		0.0465293	-1.09671	7.51101e-05	0.0134147	-1.17414	2.45366e-05	0.0132722	Sex-concordant
10	19055017	19055442	425				1.14669	0.605567	2.56145e-05	0.00782775	0.62004	1.6148e-05	0.0109669	Sex-concordant
10	20074648	20075370	722	Slit3	Intron		0.783004	-0.661757	1.18819e-05	0.00530211	-0.65434	1.50623e-05	0.0105959	Sex-concordant
10	21103200	21103656	456	Tenm2	Intron		0.618972	-0.746	0.000689833	0.0388591	-0.867818	8.8515e-05	0.0231563	Sex-concordant
10	21284614	21285558	944	Tenm2	Intron		0.940306	-0.496056	0.000526993	0.0345272	-0.533956	0.000201693	0.0327726	Sex-concordant
10	30186962	30187363	401	Rnf145	Intron		0.921594	0.597512	0.000820563	0.0423438	0.639686	0.0003406	0.0409237	Sex-concordant
10	31366709	31367122	413	Cyfip2	Exon | Intron | 5'UTR		1.59019	-0.896292	5.4237e-09	7.82293e-05	-0.532845	0.000422786	0.0453705	Sex-concordant
10	36034423	36034775	352				1.0771	-0.69626	4.12551e-07	0.000942751	-0.53053	9.62303e-05	0.0238267	Sex-concordant
10	37928944	37929279	335				1.21477	0.604119	5.15585e-05	0.0112244	0.577772	0.000108837	0.0251759	Sex-concordant
10	39474999	39475363	364				0.899556	0.971791	3.16358e-07	0.000816553	0.730918	0.00013664	0.0278919	Sex-concordant
10	39849405	39849742	337	Fnip1	Intron		1.7807	-0.41871	0.000949156	0.0456342	-0.457693	0.000315741	0.0396242	Sex-concordant
10	42672894	42673376	482	Gria1	Exon | Intron		0.110551	0.665384	0.00090985	0.0446858	0.875774	9.99377e-06	0.00859831	Sex-concordant
10	51825988	51826646	658				0.128274	0.73796	0.000205779	0.021849	0.84932	1.76246e-05	0.0113117	Sex-concordant
10	55909017	55909602	585	Cntrob	Exon | Intron		1.35736	-0.56075	5.87517e-05	0.0119628	-0.494865	0.000374792	0.0427245	Sex-concordant
10	58681350	58681952	602				0.725461	-0.883856	2.97944e-06	0.00267236	-0.717163	0.000131857	0.027488	Sex-concordant
10	63953980	63954352	372	Doc2b	TSS1500		0.346562	0.88132	1.37024e-05	0.00565353	0.78195	0.000123989	0.0267728	Sex-concordant
10	67037430	67037846	416	Rab11fip4	Exon | Intron		1.30247	-0.568756	0.000324783	0.0274849	-0.828904	2.37485e-07	0.0015821	Sex-concordant
10	71113087	71113507	420				1.16014	-0.687567	1.25899e-05	0.00546737	-0.58402	0.000191242	0.0319275	Sex-concordant
10	71875279	71875709	430				1.10521	-0.814945	2.13588e-05	0.00718852	-0.675276	0.000395771	0.0440259	Sex-concordant
10	74882436	74882802	366		Exon | Intron		0.630466	-0.652031	0.000128908	0.0176094	-0.66216	0.00010355	0.0246197	Sex-concordant
10	77348262	77348878	616				0.704169	0.733894	0.000617415	0.0370545	0.809322	0.000154453	0.0293171	Sex-concordant
10	78193508	78193838	330	Tom1l1	Intron		1.53877	0.551762	0.000602308	0.0366071	0.763002	1.86914e-06	0.00358666	Sex-concordant
10	82183149	82183759	610	Cacna1g | Cacna1g	Exon		1.42337	-0.460562	0.00107131	0.0481937	-0.691652	1.27366e-06	0.0028734	Sex-concordant
10	82775831	82776799	968	Hils1 | Sgca	Exon | Intron | 3'UTR | 5'UTR | Downstream		1.02434	-0.677622	1.09126e-08	0.000118641	-0.456751	8.53406e-05	0.0228086	Sex-concordant
10	85639785	85640244	459				0.624034	-0.641228	0.000538994	0.0348866	-0.856698	5.17131e-06	0.00609087	Sex-concordant
10	86473860	86474301	441	Ikzf3	Intron		0.368644	0.833285	0.000101461	0.0156835	1.04746	9.09222e-07	0.00245266	Sex-concordant
10	86586879	86587210	331	Gsdma	Intron		1.36215	0.938108	5.31757e-06	0.00361001	0.739111	0.000361856	0.0420687	Sex-concordant
10	86976258	86976776	518	Tns4	Downstream		1.42214	-0.403601	0.00116078	0.0499396	-0.51352	4.10682e-05	0.0166488	Sex-concordant
10	88987825	88988498	673	Hsd17b1	Exon | Intron		1.5641	-0.642708	0.000153198	0.0191176	-0.59955	0.000409486	0.0446076	Sex-concordant
10	91164973	91165505	532	Plcd3	Exon 1 | Intron | 3'UTR		1.42532	-0.491005	0.00105368	0.0478747	-0.523414	0.00049696	0.0488883	Sex-concordant
10	92654939	92655334	395				1.76729	-0.35304	0.00108206	0.0483873	-0.434446	6.48481e-05	0.0202052	Sex-concordant
10	94744920	94745276	356				0.622717	-0.836023	1.64429e-05	0.00619671	-0.754579	9.33799e-05	0.0235934	Sex-concordant
10	95522559	95522927	368				1.12268	-0.559735	0.000442321	0.0319369	-0.661425	3.70382e-05	0.0158429	Sex-concordant
10	96403117	96403415	298	Prkca	Intron		0.540412	-0.824681	0.000815812	0.0422537	-1.07818	1.54709e-05	0.010808	Sex-concordant
10	96614001	96614528	527				1.52628	-0.506009	1.5041e-05	0.00596938	-0.449041	0.000115807	0.026019	Sex-concordant
10	97093260	97094088	828	Cep112	Intron		0.67551	-0.608674	6.78321e-05	0.0128019	-0.60221	8.25014e-05	0.0225017	Sex-concordant
10	101795018	101795323	305	Slc39a11	Intron		1.53084	0.598982	2.04568e-05	0.00696993	0.57193	4.87021e-05	0.0177933	Sex-concordant
10	101831574	101832578	1004	Slc39a11	Intron		1.72902	-0.390898	0.000335709	0.0279127	-0.4173	0.000135059	0.0277047	Sex-concordant
10	102512372	102512835	463				1.45991	0.532702	2.98683e-05	0.00855782	0.472459	0.000227032	0.0344279	Sex-concordant
10	102764559	102764960	401				1.13968	0.565345	0.000164876	0.0197583	0.609564	4.82701e-05	0.0177682	Sex-concordant
10	102834052	102834363	311				1.74612	-0.391016	0.00112018	0.0491324	-0.449125	0.000196564	0.0323941	Sex-concordant
10	102836261	102836780	519				1.88185	-0.593982	3.59494e-08	0.000208027	-0.44007	3.7962e-05	0.0159856	Sex-concordant
10	105816880	105817471	591	Mfsd11	Downstream		1.27632	-0.494291	0.00028429	0.0257598	-0.528394	0.000110006	0.0253808	Sex-concordant
10	110072096	110072456	360				0.616414	0.955174	7.94609e-05	0.0138282	0.933648	0.000112288	0.0257274	Sex-concordant
10	110954922	110955291	369				0.584732	1.24917	9.53031e-06	0.00482728	1.15393	4.20926e-05	0.0167983	Sex-concordant
11	17268993	17269502	509				0.133288	0.952646	2.52742e-06	0.00248431	0.721891	0.000422883	0.0453705	Sex-concordant
11	18877948	18878395	447				0.790663	0.667764	0.000147371	0.0187445	0.648224	0.000231834	0.0345555	Sex-concordant
11	21044578	21044895	317				-0.400371	1.03771	7.69578e-05	0.0135811	1.02511	9.45151e-05	0.0236477	Sex-concordant
11	40159276	40159795	519				0.873839	-0.490019	0.000502122	0.0337337	-0.510615	0.000300639	0.0388073	Sex-concordant
11	40352622	40353038	416				-0.063298	1.33574	5.6537e-07	0.00112066	1.05469	8.42124e-05	0.022741	Sex-concordant
11	41329253	41329707	454				0.727338	-0.554569	0.000377051	0.0294514	-0.618887	8.04872e-05	0.0222813	Sex-concordant
11	46915139	46915454	315	Senp7	Exon | Intron		-0.181709	-1.08174	0.000188517	0.0210701	-1.28537	1.23117e-05	0.00968662	Sex-concordant
11	49318540	49318861	321				0.62478	-0.704023	9.52055e-06	0.00482728	-0.568214	0.000314906	0.0396136	Sex-concordant
11	51364732	51365076	344				0.359939	-0.960408	4.61642e-06	0.00340444	-0.739398	0.000349584	0.0413922	Sex-concordant
11	53302059	53302883	824				0.282095	-0.5743	0.000285271	0.0257598	-0.622032	9.31648e-05	0.0235839	Sex-concordant
11	54914190	54914502	312	Morc1	Intron		0.318426	0.811187	0.000759894	0.0407092	0.926339	0.00011837	0.0261824	Sex-concordant
11	61960914	61961774	860				0.615628	0.483171	0.000834492	0.0427034	0.542525	0.000165599	0.030034	Sex-concordant
11	70455287	70455893	606	Slc12a8	Intron		1.17258	-0.538692	0.000566968	0.0356248	-0.625047	6.97903e-05	0.0209874	Sex-concordant
11	70925391	70926222	831	Lmln	Exon | Intron		1.04598	-0.480284	1.17062e-05	0.00526958	-0.548054	7.08994e-07	0.0022119	Sex-concordant
11	71548380	71548849	469	Slc51a	Downstream		0.850343	-0.463424	0.000854113	0.0432824	-0.490759	0.000434569	0.0459645	Sex-concordant
11	71822203	71822575	372				0.795707	-0.568556	0.000632188	0.0374136	-0.755026	7.30646e-06	0.00742595	Sex-concordant
11	74931487	74931842	355	Atp13a4	Intron		1.34208	0.681811	8.5826e-06	0.00462343	0.633387	3.66963e-05	0.0158175	Sex-concordant
11	82252884	82253419	535	Etv5	Downstream		0.86062	-0.652516	9.70325e-06	0.0048689	-0.682269	3.99969e-06	0.00523712	Sex-concordant
11	84628248	84628701	453	Klhl24	Intron		0.635691	-0.673326	0.000263922	0.0248395	-0.717993	0.00010821	0.0250881	Sex-concordant
11	87206342	87207262	920	Slc25a1	Exon | Intron | 3'UTR		0.626585	-0.785278	7.55189e-06	0.00428028	-0.653356	0.000177069	0.0309185	Sex-concordant
11	88352394	88352917	523	Top3b	Exon | Intron		0.74319	-0.567718	0.000152205	0.0190534	-0.518106	0.00052956	0.049925	Sex-concordant
12	879611	880065	454				1.44113	-0.620183	1.27749e-05	0.00549012	-0.594068	2.87811e-05	0.0143212	Sex-concordant
12	1850293	1851268	975				0.87597	-1.41614	1.79087e-11	1.73151e-06	-0.748884	0.000241074	0.0352593	Sex-concordant
12	1911689	1912253	564	Arhgef18	Intron		0.87204	-0.62109	0.0002786	0.0255181	-0.687498	6.20251e-05	0.019851	Sex-concordant
12	2549247	2550810	1563	Map2k7	Exon | Intron		1.16241	-0.480713	4.74714e-05	0.0107522	-0.414697	0.000423944	0.045411	Sex-concordant
12	4132704	4133107	403	Vom2r60	Intron		0.196049	0.723534	0.00102409	0.0472499	0.982595	7.06386e-06	0.00726167	Sex-concordant
12	9168289	9168799	510	Flt1	Intron		0.911552	-0.534598	0.000402245	0.0304706	-0.747207	1.14127e-06	0.00279308	Sex-concordant
12	9785805	9786308	503	Lnx2	Exon | Intron		1.70547	-0.562674	8.16985e-05	0.0139755	-0.514622	0.000312875	0.0395823	Sex-concordant
12	10386823	10387405	582				1.33216	-0.568347	7.962e-06	0.00444253	-0.486157	0.000124343	0.0267933	Sex-concordant
12	12896798	12897291	493	Cyth3	Intron		0.482547	0.926204	3.95864e-05	0.00989326	0.819162	0.0002873	0.0382185	Sex-concordant
12	16088318	16088758	440	Ttyh3	Intron		0.263729	-0.824174	0.000567044	0.0356248	-1.00158	3.41391e-05	0.0154469	Sex-concordant
12	16511905	16512314	409	Mad1l1	Intron		1.05162	-0.711194	0.000269785	0.0251585	-1.04088	1.6213e-07	0.00128177	Sex-concordant
12	16647555	16648330	775	Mad1l1	Intron		0.658505	-0.546304	0.000439829	0.0318899	-0.578362	0.000208438	0.0332219	Sex-concordant
12	17619773	17620094	321	Prkar1b	Exon | Intron		1.37651	-0.624742	6.73637e-07	0.00125876	-0.437746	0.00042402	0.045411	Sex-concordant
12	18755470	18756285	815				0.66748	-0.612386	0.000174491	0.0202795	-0.59652	0.000257422	0.0364349	Sex-concordant
12	27421609	27422172	563				0.81759	-0.681815	5.6517e-05	0.011779	-0.608423	0.000312887	0.0395823	Sex-concordant
12	27976265	27976575	310				1.57296	-0.56993	0.000202189	0.0216861	-0.627041	4.68297e-05	0.0176298	Sex-concordant
12	29250067	29250950	883	Wbscr17	Intron		0.928027	-0.647645	0.000283972	0.0257527	-0.699617	9.25141e-05	0.0235799	Sex-concordant
12	34061435	34061991	556				0.502101	0.558654	0.00059301	0.0363654	0.58979	0.000282813	0.0379376	Sex-concordant
12	38409663	38410001	338	Clip1	Intron		0.613144	-0.809789	6.43389e-05	0.0125315	-0.846299	3.11878e-05	0.01484	Sex-concordant
12	40787871	40788224	353				1.17932	-0.624083	0.000662369	0.038169	-0.670814	0.000262443	0.0366656	Sex-concordant
12	43423759	43424103	344				0.975827	-0.713796	0.000220312	0.0226338	-0.669811	0.000518831	0.0494782	Sex-concordant
12	43479478	43480576	1098				0.619621	-0.773651	6.5628e-05	0.0126361	-0.730626	0.000161396	0.0296997	Sex-concordant
12	47780035	47780707	672	Fam222a	Intron		0.99504	-0.949935	3.24492e-06	0.00283852	-0.714105	0.000412858	0.0447769	Sex-concordant
12	48643850	48644265	415	Sart3	Intron		1.01626	-0.678458	0.000399918	0.0303832	-0.683889	0.000365159	0.0422338	Sex-concordant
12	49657930	49658368	438	Grk3	Intron		1.54473	-0.597842	3.10428e-05	0.0087283	-0.531994	0.000197763	0.0324538	Sex-concordant
12	50804110	50804444	334				2.0365	-0.431311	0.000299654	0.0263629	-0.456937	0.000131456	0.027488	Sex-concordant
12	52278563	52278889	326				0.826115	0.646892	0.00102889	0.0473191	0.8784	6.9722e-06	0.00720989	Sex-concordant
13	3871807	3872130	323				0.800337	0.640918	0.000388415	0.0298656	0.736703	4.29201e-05	0.0170168	Sex-concordant
13	14483391	14483787	396				-0.00818988	0.742896	0.000549208	0.0351666	0.946791	9.12602e-06	0.00816501	Sex-concordant
13	30064249	30064693	444				0.632627	-0.589663	0.000656037	0.0380551	-0.60004	0.000528967	0.0499025	Sex-concordant
13	35050364	35050835	471				1.05948	0.829954	8.6767e-08	0.000357812	0.589269	0.000170555	0.0304093	Sex-concordant
13	37914374	37914801	427				0.115942	0.903522	0.000258628	0.0246124	0.972422	7.96739e-05	0.0222442	Sex-concordant
13	41936315	41937017	702				1.33892	-0.41988	0.000865273	0.0435029	-0.438531	0.000520899	0.0495571	Sex-concordant
13	45336428	45337431	1003				1.35755	0.494322	4.84834e-07	0.00100548	0.526448	7.8428e-08	0.000937928	Sex-concordant
13	57315101	57315524	423	Kcnt2	Exon | Intron		0.232285	-0.678907	0.000102678	0.0157533	-0.755702	1.80452e-05	0.0114182	Sex-concordant
13	68096750	68097165	415	Hmcn1	Exon | Intron		0.397687	-0.786239	6.88561e-05	0.0128733	-0.709394	0.000311134	0.0395139	Sex-concordant
13	74944413	74944726	313				0.566064	0.876317	0.000103658	0.0158388	0.800617	0.000399796	0.0441614	Sex-concordant
13	75546479	75547175	696				0.534291	0.603149	0.000561911	0.0355297	0.636239	0.000260272	0.0365195	Sex-concordant
13	80089306	80089866	560	Dnm3	Intron		0.304299	-0.675291	0.00112047	0.0491324	-0.834349	7.23405e-05	0.0213261	Sex-concordant
13	84055765	84056561	796	Cd247 | Cd247	Intron		0.428673	0.705836	5.35304e-06	0.00361001	0.679761	1.2348e-05	0.00968981	Sex-concordant
13	89624748	89625132	384	Adamts4	Exon 1 | Intron		1.22562	-0.677279	3.18427e-05	0.00889049	-0.582988	0.000323034	0.0399917	Sex-concordant
13	89803571	89805351	1780	Usf1	Exon | Intron | 3'UTR		1.02808	-0.419661	0.000673875	0.0384425	-0.431967	0.00047433	0.048059	Sex-concordant
13	94082221	94082565	344	Pld5	Intron		1.05329	-0.575718	0.0010872	0.0484335	-0.639051	0.000290716	0.0383438	Sex-concordant
13	97330035	97330435	400	Smyd3	Exon | 3'UTR | Downstream		2.03496	-0.522107	6.97201e-06	0.00414821	-0.456913	8.06351e-05	0.0222823	Sex-concordant
13	102450168	102450729	561				0.635794	-0.540881	0.000331239	0.0277403	-0.990457	2.46096e-10	2.94309e-05	Sex-concordant
13	111986647	111987038	391				1.4056	0.586184	0.00114254	0.0495909	0.62604	0.000498997	0.0489317	Sex-concordant
14	2683138	2683963	825	Mtf2	Intron		0.222516	-0.672313	0.000228947	0.0230148	-0.67633	0.00021759	0.0338092	Sex-concordant
14	9207409	9207786	377	Wdfy3	Intron		1.14888	-0.639026	1.62641e-05	0.00617484	-0.571043	0.00011111	0.0255699	Sex-concordant
14	12068321	12068999	678				0.61452	0.477965	0.00101736	0.047103	0.558888	0.000112231	0.0257274	Sex-concordant
14	12651902	12652307	405				0.971768	-0.890107	4.86403e-06	0.00349016	-0.676479	0.000455092	0.0471075	Sex-concordant
14	13631803	13632247	444				0.355044	0.574239	0.00101893	0.0471392	0.658652	0.000153171	0.0291898	Sex-concordant
14	14110563	14111996	1433	Paqr3	Exon 1 | Intron		1.24157	-0.430608	0.000214581	0.0222825	-0.493988	2.48217e-05	0.0132722	Sex-concordant
14	18127382	18127995	613				0.148305	0.798795	0.000403798	0.0305443	0.957881	1.92903e-05	0.0118386	Sex-concordant
14	36068988	36069485	497	Lnx1	Intron		0.573122	-0.690255	0.00011265	0.0164425	-0.634396	0.000378531	0.0429496	Sex-concordant
14	41602194	41602584	390				1.15005	-0.550256	4.40881e-05	0.0104476	-0.588151	1.34929e-05	0.0100852	Sex-concordant
14	41834114	41834616	502				0.204422	0.698521	3.30568e-05	0.0090672	0.674044	6.53183e-05	0.020272	Sex-concordant
14	41974756	41975276	520				0.0595202	-0.839244	0.000408137	0.0306272	-1.09484	5.5386e-06	0.00643075	Sex-concordant
14	42894217	42894780	563	Limch1	Intron		1.05995	-0.819961	5.71353e-09	7.88408e-05	-0.566782	4.17369e-05	0.0167683	Sex-concordant
14	43451956	43452702	746				0.539354	-0.47861	0.000427147	0.031455	-0.511169	0.000181429	0.0313811	Sex-concordant
14	57561750	57562175	425				-0.0106637	1.07536	0.000257724	0.024559	1.03041	0.000490552	0.0485348	Sex-concordant
14	59826047	59826334	287				1.00625	0.823867	1.40462e-06	0.00177443	0.616194	0.000350171	0.0413922	Sex-concordant
14	69701847	69702305	458				-0.172315	1.1663	1.05188e-05	0.0049853	0.959267	0.000314564	0.0396136	Sex-concordant
14	71756357	71756738	381				0.535278	1.01085	0.000102724	0.0157533	1.10638	1.96757e-05	0.0119224	Sex-concordant
14	78429726	78430097	371	Jakmip1	Exon | Intron		0.763555	-0.759777	0.000357423	0.0287005	-0.825469	0.000111862	0.0257091	Sex-concordant
14	78446067	78446966	899	Jakmip1	Exon | Intron		0.687684	-0.567914	0.000999009	0.0466823	-0.769833	1.07798e-05	0.00895252	Sex-concordant
14	81959782	81960304	522				0.341904	0.674057	0.000500126	0.0337309	0.85254	8.89492e-06	0.00805514	Sex-concordant
14	82278856	82279673	817	Fgfr3	Exon | Intron		1.25726	-0.739339	2.42471e-06	0.00245048	-0.814437	2.38127e-07	0.0015821	Sex-concordant
14	82484930	82485321	391				1.07527	-0.4627	0.000332234	0.0277763	-0.656107	5.54636e-07	0.0020728	Sex-concordant
14	83261981	83262440	459				0.347174	-0.778861	0.000813531	0.0422104	-0.870343	0.000196385	0.032388	Sex-concordant
14	86060906	86061329	423				0.919792	0.813075	2.2157e-05	0.00733004	0.727209	0.000155401	0.0293872	Sex-concordant
14	88691224	88691718	494	Tns3	Exon | Intron		1.89224	-0.632083	1.36735e-05	0.00565353	-0.512284	0.000398946	0.0441218	Sex-concordant
14	89697669	89698116	447	Abca13	Intron		0.00535065	0.817207	0.000314798	0.0271187	0.920531	4.87003e-05	0.0177933	Sex-concordant
14	92302994	92303405	411				1.08815	0.63371	0.000471512	0.0328222	0.791092	1.13405e-05	0.00920512	Sex-concordant
14	100758140	100758529	389				0.324389	-0.558578	0.00024937	0.0240503	-0.753102	1.31236e-06	0.0028734	Sex-concordant
15	3461542	3462085	543	Vcl	Intron		0.74418	-0.597658	0.000268875	0.0251277	-0.587798	0.000335568	0.0405636	Sex-concordant
15	10953262	10953766	504				0.253637	0.688103	0.000334819	0.027871	0.675093	0.000445139	0.0465473	Sex-concordant
15	19998842	19999321	479	Ddhd1	Intron		0.631961	-0.665429	0.000366622	0.0290595	-0.884289	2.95957e-06	0.00449921	Sex-concordant
15	25205172	25205490	318				0.838362	-0.478446	0.000648915	0.0378128	-0.532922	0.000158414	0.0294626	Sex-concordant
15	27836738	27837497	759				0.986083	-0.644657	9.02022e-06	0.00473398	-0.602334	3.30182e-05	0.0152309	Sex-concordant
15	27841417	27842001	584	Osgep	Downstream		1.02077	-0.537101	0.000176681	0.0204149	-0.495768	0.000524782	0.0496935	Sex-concordant
15	29622992	29623627	635				-0.333086	1.14185	0.000635569	0.0375103	1.21831	0.000259536	0.0365021	Sex-concordant
15	36552645	36553736	1091				0.555856	-0.504129	0.000625714	0.0372751	-0.531313	0.000330378	0.0403303	Sex-concordant
15	54381050	54381496	446	Fndc3a	Exon | Intron		1.13805	-0.659369	0.000299239	0.0263393	-0.790322	1.69432e-05	0.0111332	Sex-concordant
15	57294516	57294848	332	Cpb2	Intron		0.875974	-0.792012	5.51427e-05	0.0116102	-0.76679	9.36332e-05	0.0236059	Sex-concordant
15	58895881	58896416	535				0.826259	0.607342	0.00026092	0.0246865	0.705682	2.04985e-05	0.0121618	Sex-concordant
15	76891491	76891927	436	Pcdh9	Intron		-0.267464	-0.635783	0.000301288	0.0264483	-0.717446	5.37035e-05	0.0184377	Sex-concordant
15	77364183	77364512	329	Pcdh9	Intron		0.529474	0.876492	7.7877e-05	0.0136883	0.865813	9.37326e-05	0.0236059	Sex-concordant
15	77673049	77673346	297	Pcdh9	Intron		-0.35447	-1.2703	0.00113235	0.0493228	-1.47334	0.000176421	0.0308306	Sex-concordant
15	90252647	90253080	433				1.21287	0.828821	7.78818e-07	0.00133693	0.619204	0.000246152	0.0355639	Sex-concordant
15	93395855	93396256	401				0.372598	0.622465	0.000774476	0.041135	0.770117	2.83169e-05	0.0142415	Sex-concordant
15	103860956	103861408	452	Abcc4	Intron		1.37978	-0.67704	3.17105e-06	0.00278163	-0.561665	0.000102728	0.0245053	Sex-concordant
15	105875637	105876181	544				0.764427	-0.647918	0.000203013	0.021707	-0.829726	2.62134e-06	0.00428294	Sex-concordant
16	3115800	3116439	639				1.13005	-0.491297	0.00051312	0.0340563	-0.52179	0.000232338	0.0345555	Sex-concordant
16	6329638	6330255	617	Cacna1d	Intron		1.70283	-0.479683	0.000191311	0.0211855	-0.64224	7.62634e-07	0.00233857	Sex-concordant
16	6413092	6413524	432				0.728634	1.15106	1.04856e-05	0.00498427	0.961642	0.000241576	0.0352935	Sex-concordant
16	10144123	10144480	357				0.889992	0.706977	0.000401487	0.0304411	0.735472	0.000216622	0.0337847	Sex-concordant
16	11553958	11554366	408	Grid1	Intron		0.848506	-0.938875	7.02999e-06	0.0041503	-0.914279	1.2038e-05	0.00949211	Sex-concordant
16	13019316	13019747	431				0.609565	0.798313	9.1084e-06	0.00475669	0.691411	0.000135028	0.0277047	Sex-concordant
16	17546602	17547403	801	Tspan14	Intron		-0.246984	-0.775419	0.000227024	0.0229022	-0.781479	0.000216776	0.0337847	Sex-concordant
16	19080344	19080692	348	Cherp | RGD1311847	Exon | Intron | Downstrream		1.24153	-0.833922	1.44799e-05	0.00585021	-0.760798	7.33695e-05	0.0214236	Sex-concordant
16	20285887	20286559	672				0.15083	-0.974106	1.35306e-06	0.00174684	-0.737665	0.000200641	0.0327203	Sex-concordant
16	20921380	20921993	613	Sugp2	Exon | Intron		0.311025	-0.86376	2.78512e-07	0.00075699	-0.843966	5.02318e-07	0.00198042	Sex-concordant
16	20928600	20928938	338	Sugp2	Exon		0.699299	-0.717183	0.00110267	0.0487968	-1.05723	2.12852e-06	0.00391619	Sex-concordant
16	21194832	21195176	344	Gatad2a	Intron		0.751976	0.791683	0.00083541	0.0427382	0.996186	2.76778e-05	0.0141052	Sex-concordant
16	22625178	22625640	462	Ints10	Exon | Intron		0.269294	-0.673592	0.000374287	0.0293517	-0.798189	2.92678e-05	0.0144436	Sex-concordant
16	36039503	36040520	1017	Galnt7	Exon | Intron		0.92839	-0.45242	0.000593551	0.0363768	-0.457208	0.000528698	0.0499009	Sex-concordant
16	44855948	44856249	301				0.172095	0.870248	0.000155929	0.019288	0.849263	0.000228689	0.0344868	Sex-concordant
16	47454997	47455282	285	Wwc2	Intron		1.09051	0.656856	0.000592583	0.0363642	0.784501	4.14704e-05	0.0166986	Sex-concordant
16	54115654	54116537	883	Pcm1	Exon | Intron		0.191127	-0.6918	0.000176674	0.0204149	-0.670161	0.000279891	0.0377225	Sex-concordant
16	58957679	58958040	361				0.388354	0.996279	7.94412e-05	0.0138282	1.00902	6.61305e-05	0.0203156	Sex-concordant
16	60456790	60457050	260				1.10235	-0.673773	0.000131297	0.0177524	-0.70135	7.28639e-05	0.02141	Sex-concordant
16	63520214	63520720	506	Nrg1	Intron		0.556922	0.979731	2.4583e-06	0.00246231	0.818027	9.23537e-05	0.0235799	Sex-concordant
16	81509956	81511011	1055	Cdc16	Exon | Intron		0.554771	-0.605625	1.05524e-06	0.00157747	-0.428121	0.000433999	0.0459178	Sex-concordant
16	84793797	84794168	371	Myo16	Intron		1.43948	-0.599559	2.63055e-05	0.00798451	-0.492781	0.000521779	0.0495816	Sex-concordant
17	1791188	1791586	398	Cdc14b	Intron		0.383818	0.918472	2.33591e-05	0.00749739	0.871408	6.27925e-05	0.0199856	Sex-concordant
17	4372941	4373329	388	Dapk1	Intron		1.07012	-0.677125	0.000236632	0.0234181	-0.670092	0.000276042	0.037457	Sex-concordant
17	5690910	5691287	377				0.841705	-0.59681	0.000284033	0.0257527	-0.714838	1.64673e-05	0.0110107	Sex-concordant
17	6016359	6016939	580	Ntrk2	Intron		1.18173	-0.504039	0.000484525	0.0333135	-0.58576	5.55761e-05	0.0188997	Sex-concordant
17	6290245	6290664	419				1.03854	-0.698215	3.97021e-06	0.00314529	-0.520444	0.000514656	0.0493992	Sex-concordant
17	6394827	6395737	910				1.35822	-0.441687	0.000529301	0.0346097	-0.473328	0.000214296	0.0335415	Sex-concordant
17	6486983	6487294	311	Slc28a3	Exon | Intron		1.3034	-0.676134	4.47436e-05	0.0105007	-0.618836	0.000178147	0.0309892	Sex-concordant
17	7416150	7416653	503				0.946521	-0.638331	0.000499891	0.0337309	-0.704031	0.000131688	0.027488	Sex-concordant
17	8451398	8452539	1141				1.32335	-0.356175	0.000555551	0.0353148	-0.367529	0.000380438	0.0430434	Sex-concordant
17	8694393	8694848	455				1.55071	-0.44241	0.000862335	0.0434325	-0.480903	0.000306067	0.0392157	Sex-concordant
17	9555899	9556392	493	B4galt7	Intron		1.66579	-0.476508	0.000276642	0.0254165	-0.5169	8.42155e-05	0.022741	Sex-concordant
17	9685033	9686060	1027	Dbn1	Exon | Intron		1.46911	-0.476304	0.00110867	0.0488947	-0.542979	0.000214994	0.0336011	Sex-concordant
17	10213702	10214247	545				1.56427	-0.316477	0.00108323	0.0483873	-0.469265	1.83939e-06	0.00358506	Sex-concordant
17	12124906	12125793	887	Ror2	Exon | Intron	yes	1.12037	-0.576338	0.000885449	0.044036	-0.910156	2.49406e-07	0.00159073	Sex-concordant
17	12858464	12858839	375				2.05229	-0.49845	0.000340923	0.0280665	-0.587719	2.59032e-05	0.0135078	Sex-concordant
17	15948867	15949891	1024	Wnk2	Intron		0.806996	-0.496562	0.000681492	0.0386495	-0.553675	0.000165873	0.0300408	Sex-concordant
17	16749845	16750947	1102				-0.0212267	0.675281	0.000210355	0.0220671	0.694576	0.000135248	0.0277117	Sex-concordant
17	17105693	17106007	314				1.51532	-0.640034	0.000117409	0.0167791	-0.787861	2.53442e-06	0.00428294	Sex-concordant
17	17190543	17191220	677				1.33455	-0.474698	0.000331371	0.0277449	-0.465428	0.000433826	0.0459132	Sex-concordant
17	19671255	19671872	617				0.820849	0.674614	0.000155472	0.019255	0.664149	0.000200401	0.0327203	Sex-concordant
17	21731784	21732196	412				0.304211	0.916403	0.000143303	0.0185169	0.884516	0.000246419	0.0355639	Sex-concordant
17	25821584	25822214	630				0.124992	-0.810209	4.27299e-07	0.000964173	-0.654585	3.47942e-05	0.0155307	Sex-concordant
17	34906150	34906484	334	Irf4	TSS1500		0.382554	1.26764	4.28396e-05	0.010336	1.17578	0.000152165	0.0291007	Sex-concordant
17	40198555	40199029	474				0.652773	0.527407	0.00109931	0.0487264	0.612211	0.000139992	0.0282164	Sex-concordant
17	41320393	41320802	409				0.3129	0.738516	0.00108357	0.0483873	0.789816	0.000468027	0.0477847	Sex-concordant
17	48711098	48711490	392	Vps41	Intron		0.472169	0.750941	0.000174605	0.0202861	0.841889	2.47897e-05	0.0132722	Sex-concordant
17	60289622	60290028	406				0.551576	-0.947648	3.76327e-07	0.000900107	-0.82649	8.10254e-06	0.00777265	Sex-concordant
17	65027786	65028742	956				0.0793959	0.58301	0.00101966	0.0471581	0.648677	0.000242164	0.0353609	Sex-concordant
17	65421753	65422162	409				0.0760289	-0.999654	1.15113e-05	0.00524657	-0.853665	0.000157539	0.0294533	Sex-concordant
17	68067486	68067897	411				0.498863	1.03202	3.45831e-05	0.00925931	0.910863	0.000261348	0.0365982	Sex-concordant
17	77749491	77749809	318	Frmd4a	Intron		1.90183	-0.547341	0.000940664	0.0454403	-0.580302	0.000461954	0.0474195	Sex-concordant
17	78747249	78747698	449	Hspa14	Exon | Intron		1.63126	-0.49179	0.000887398	0.0440581	-0.554862	0.00018706	0.0316316	Sex-concordant
17	78762065	78762378	313	Suv39h2	TSS1500		-0.270474	-1.45924	0.000314967	0.0271187	-1.43306	0.000383529	0.0432068	Sex-concordant
17	80354900	80355569	669				1.23478	-0.433757	0.000130651	0.0177017	-0.394702	0.000484945	0.0483655	Sex-concordant
17	80830318	80830980	662	Trdmt1	Intron		1.19715	-0.525923	8.19501e-05	0.0139803	-0.506196	0.000148352	0.0287668	Sex-concordant
17	88654010	88654549	539	Gpr158	Exon | 3'UTR | Downstream		-0.235158	1.01219	0.000364714	0.0289554	1.01867	0.000336333	0.0406287	Sex-concordant
18	17744680	17745204	524	Celf4	Intron		0.424141	-0.713898	0.000949611	0.0456342	-0.866492	7.04688e-05	0.0210784	Sex-concordant
18	26572359	26572651	292	Epb41l4a	Exon | Intron		0.966729	-0.699645	0.000164295	0.0197271	-0.807924	1.53972e-05	0.0107893	Sex-concordant
18	28075569	28075973	404	Sil1	Intron		1.44411	-0.936672	1.00705e-08	0.000112907	-0.594297	0.000219289	0.0339263	Sex-concordant
18	33228217	33228947	730				-0.912287	1.19804	0.000143377	0.0185169	1.40988	6.10552e-06	0.0067819	Sex-concordant
18	35014695	35015023	328				0.0716266	-1.27838	4.48317e-05	0.0105058	-1.15031	0.000225081	0.0343629	Sex-concordant
18	36721581	36721907	326				0.469189	0.875305	0.00042876	0.0315221	0.862038	0.000490342	0.0485348	Sex-concordant
18	41908576	41909495	919				1.8251	0.521943	0.000197669	0.0214463	0.517663	0.000222383	0.0341546	Sex-concordant
18	41910345	41911287	942				1.25967	0.687204	6.72903e-05	0.0127631	0.635781	0.000230744	0.034531	Sex-concordant
18	46379354	46379925	571				0.774928	-0.483401	0.000745354	0.0403674	-0.570766	7.79613e-05	0.0219762	Sex-concordant
18	50214386	50214982	596				0.276921	0.843503	8.06751e-05	0.0138954	0.877358	4.11559e-05	0.0166655	Sex-concordant
18	55157734	55158235	501				0.261068	0.725664	2.33208e-05	0.00749739	0.709609	3.68132e-05	0.0158364	Sex-concordant
18	56983157	56983601	444				0.874703	0.627639	1.03587e-05	0.00497056	0.501529	0.000483717	0.0483259	Sex-concordant
18	57352300	57352808	508				0.514726	0.738561	0.000472369	0.0328302	0.790986	0.000178452	0.0309892	Sex-concordant
18	60706239	60706654	415	Nedd4l	Intron		1.8714	-0.624243	9.45984e-06	0.00482728	-0.548832	9.49362e-05	0.023719	Sex-concordant
18	60772173	60772851	678				1.64396	-0.493994	0.000650278	0.0378595	-0.572094	8.49102e-05	0.0228086	Sex-concordant
18	65367293	65367737	444	Tcf4	Intron		0.988216	-0.55783	0.000928923	0.0450972	-0.612529	0.000291127	0.0383438	Sex-concordant
18	65750636	65751137	501	Poli	Exon 1 | Intron		0.324195	-0.841767	0.000236502	0.0234135	-0.823429	0.000306524	0.0392157	Sex-concordant
18	71941116	71941787	671				1.54776	0.524641	2.56909e-05	0.00784239	0.444198	0.000386438	0.0433396	Sex-concordant
18	76636469	76637186	717	Adnp2	Downstream		1.26244	-0.705385	7.00039e-05	0.0129395	-0.6177	0.000479649	0.0481981	Sex-concordant
18	76956089	76956394	305	Ctdp1	Intron		0.943181	-0.586917	0.001159	0.0498944	-0.673235	0.000210451	0.0333058	Sex-concordant
18	78754242	78754799	557				1.10987	0.505333	0.000175902	0.020384	0.53444	7.19409e-05	0.0212432	Sex-concordant
18	79727551	79728180	629				1.1849	-0.618155	2.36769e-06	0.00243345	-0.513074	8.0589e-05	0.0222823	Sex-concordant
18	80074187	80074612	425				1.50446	0.551115	5.10607e-05	0.0111907	0.612378	6.3852e-06	0.00687271	Sex-concordant
18	81022403	81022735	332				2.09865	-0.386854	0.000135077	0.0180156	-0.405994	6.42732e-05	0.0201289	Sex-concordant
18	83323292	83323742	450				0.569621	0.855609	9.71577e-05	0.015322	0.856364	9.37596e-05	0.0236059	Sex-concordant
19	405459	405882	423				0.958833	1.03788	6.24099e-05	0.0123796	0.926297	0.000350005	0.0413922	Sex-concordant
19	946254	946614	360				-0.500654	-1.30633	0.000307554	0.0267981	-1.37284	0.000136989	0.0279092	Sex-concordant
19	1133719	1134051	332				1.28371	0.509016	0.000664462	0.03821	0.59951	5.75476e-05	0.0191526	Sex-concordant
19	2085953	2086416	463				0.644652	0.702986	0.000468305	0.0327813	0.842063	2.62514e-05	0.013571	Sex-concordant
19	3048271	3048596	325				0.0152775	1.15261	2.2394e-06	0.0023809	0.995757	4.8049e-05	0.0177566	Sex-concordant
19	8009040	8009466	426				-0.371828	1.51806	4.6231e-09	7.82293e-05	0.954785	0.000330174	0.0403303	Sex-concordant
19	10042697	10043021	324				0.468635	0.854337	0.000517937	0.0342339	0.911139	0.000223692	0.0342675	Sex-concordant
19	15572880	15573646	766				0.621914	0.625717	6.89488e-05	0.0128733	0.613668	9.75105e-05	0.0239617	Sex-concordant
19	15736566	15736959	393				1.132	-0.427809	0.00111596	0.0490537	-0.502219	0.000143348	0.0284346	Sex-concordant
19	19152829	19153219	390				1.52468	0.488698	0.000960445	0.0458464	0.589773	6.42418e-05	0.0201289	Sex-concordant
19	20462711	20463225	514				1.82756	-0.427629	7.75065e-06	0.00437221	-0.342844	0.000312144	0.039582	Sex-concordant
19	22490028	22490752	724				0.5743	-0.664111	0.000628255	0.037318	-0.675159	0.000524122	0.0496805	Sex-concordant
19	22681117	22681861	744				0.927135	-0.554034	1.8749e-06	0.00212103	-0.437038	0.000145105	0.0285431	Sex-concordant
19	32367152	32367871	719	LOC498933	Intron		0.248692	-0.686439	0.000425233	0.0313658	-0.688786	0.000419169	0.0451187	Sex-concordant
19	38250447	38251613	1166	Smpd3	Exon | 5'UTR		0.532533	-0.67437	0.000234543	0.0233161	-0.66977	0.000260255	0.0365195	Sex-concordant
19	39293989	39294390	401	Terf2 | Terf2	Intron		0.459492	-0.8724	2.54263e-07	0.000705894	-0.866586	3.12723e-07	0.0016971	Sex-concordant
19	39907669	39908078	409				0.686841	-0.639529	0.000139464	0.0182746	-0.616823	0.000238139	0.0350034	Sex-concordant
19	49319687	49320092	405				0.30158	0.758764	0.000509529	0.0339793	0.868027	6.63285e-05	0.0203218	Sex-concordant
19	49849722	49850326	604	Cmip	Intron		0.709921	-0.826649	0.00109206	0.0485504	-0.928507	0.000268086	0.0370073	Sex-concordant
19	52402206	52402834	628	Atp2c2	Exon | Intron		1.49374	-0.512067	8.16398e-05	0.0139755	-0.483478	0.000197831	0.0324538	Sex-concordant
19	52739150	52739655	505	Zdhhc7	Exon | Intron | 5'UTR		1.41843	-0.493319	0.000746343	0.0403995	-0.529416	0.000306344	0.0392157	Sex-concordant
19	53327283	53327643	360				0.261681	-1.0381	8.03146e-05	0.0138599	-0.962197	0.00023422	0.0346487	Sex-concordant
19	55512824	55513389	565				1.08709	0.783603	0.000852045	0.0432133	0.832332	0.000398029	0.0440611	Sex-concordant
19	55611129	55611817	688				1.22474	-0.505567	0.00024926	0.0240462	-0.480581	0.000482541	0.0482883	Sex-concordant
19	56323760	56324259	499	Gas8	Exon | Intron		1.41376	-0.662847	0.000130134	0.017685	-0.69537	6.41509e-05	0.0201289	Sex-concordant
19	56478177	56478880	703				1.68222	-0.338998	0.00032112	0.0273721	-0.347084	0.000237339	0.0349122	Sex-concordant
19	56611176	56611758	582	Rab4a	Exon | Intron | 3'UTR		0.699349	-0.623436	0.00013515	0.0180187	-0.721548	1.17283e-05	0.00937149	Sex-concordant
19	56854021	56854348	327				1.46064	-0.565849	0.000359766	0.0287984	-0.643467	5.2628e-05	0.0183315	Sex-concordant
19	57572178	57572548	370	Trim67	Intron		0.10605	-1.3528	4.74874e-07	0.00100548	-0.973234	0.000220678	0.0340823	Sex-concordant
19	58334858	58335686	828	Sipa1l2	Intron		0.303324	-0.960174	0.000377621	0.0294648	-1.09198	5.89146e-05	0.0193538	Sex-concordant
20	4415855	4416282	427	Atf6b | Stk19	Exon | Intron		1.44458	-0.524716	0.000563629	0.0355699	-0.561572	0.000230969	0.034531	Sex-concordant
20	4467627	4468023	396	Stk19	Intron		1.36803	-0.537016	0.000184882	0.02087	-0.560565	9.79558e-05	0.0240035	Sex-concordant
20	7149814	7150360	546				0.386498	-0.673817	5.05875e-05	0.0111142	-0.948465	2.57652e-08	0.000543757	Sex-concordant
20	7698363	7698881	518			yes	0.922343	-0.9705	0.000158939	0.0194211	-0.943526	0.000228176	0.0344752	Sex-concordant
20	8287336	8287694	358	Rnf8	Intron		1.12494	-0.69702	0.000159941	0.0194648	-0.806363	1.39708e-05	0.0102712	Sex-concordant
20	12074955	12075404	449	Adarb1 | Adarb1 | Adarb1 | Adarb1	Exon | Intron		1.31116	-0.764256	7.19884e-07	0.00126216	-0.708407	4.13718e-06	0.0053201	Sex-concordant
20	12116880	12117435	555	Pofut2	Downstream		1.00187	-0.696039	0.000350536	0.0284357	-0.809696	3.49881e-05	0.0155307	Sex-concordant
20	15140334	15140635	301	Pcdh15	Intron		0.169135	-1.23551	0.000325722	0.0275042	-1.30043	0.00013595	0.0277922	Sex-concordant
20	17219955	17220635	680				-0.228746	-0.944663	0.000814646	0.0422236	-0.995557	0.000426786	0.0455523	Sex-concordant
20	18466748	18467046	298	Ipmk	Intron		1.8053	-0.425192	0.000788165	0.0415675	-0.464263	0.000260277	0.0365195	Sex-concordant
20	19773411	19773935	524				1.08889	-0.786395	0.000154711	0.0192196	-0.787853	0.000147539	0.0286954	Sex-concordant
20	22232164	22232488	324				1.24888	-0.857777	9.04411e-09	0.00010467	-0.790495	1.07802e-07	0.00102914	Sex-concordant
20	28160539	28161302	763				0.844567	-0.554394	0.000182191	0.0207057	-0.631045	2.33614e-05	0.0130061	Sex-concordant
20	30243177	30243624	447	Cdh23	Intron		2.06977	-0.453651	1.32279e-05	0.00560307	-0.491808	2.49135e-06	0.00428294	Sex-concordant
20	31463104	31463481	377	Col13a1	Intron		1.47403	0.509654	0.000470472	0.0328092	0.512599	0.00043291	0.0458838	Sex-concordant
20	32824348	32824811	463				0.805416	0.704677	2.86094e-05	0.00835145	0.602077	0.000363846	0.0421834	Sex-concordant
20	40768847	40769306	459	Fabp7	TSS1500		1.05674	-0.698122	0.000945002	0.0454806	-0.891212	2.93514e-05	0.0144649	Sex-concordant
20	42646052	42646464	412				0.23866	-1.03478	4.8342e-05	0.0108688	-0.898949	0.000374662	0.0427245	Sex-concordant
20	47266710	47267302	592				1.26644	-0.528921	0.000442195	0.0319369	-0.526105	0.000482325	0.0482883	Sex-concordant
20	48408585	48408923	338				1.59292	0.661645	5.45434e-06	0.0036373	0.554567	0.00014747	0.0286954	Sex-concordant
20	49317705	49318154	449	Atg5	Intron		1.19875	-0.530808	0.0003215	0.0273761	-0.517932	0.000445523	0.0465547	Sex-concordant
1	237928702	237929378	676				0.876745	-0.968645	2.54162e-06	0.00729038	-0.896462	1.18986e-05	0.040656	Male-specific
1	267072505	267073156	651	Sh3pxd2a	Intron		0.621145	-1.31342	1.37752e-08	0.000435168	-0.979665	1.39352e-05	0.0431105	Male-specific
2	128978008	128978713	705				-0.206931	-2.04621	2.2092e-06	0.00708509	-1.89787	9.62697e-06	0.0392488	Male-specific
3	119429163	119429753	590				0.405567	1.09286	9.48389e-06	0.0146033	1.18363	1.4038e-06	0.0137237	Male-specific
4	17839234	17839743	509				0.0751235	1.4243	3.63445e-07	0.00255675	1.61995	4.46347e-09	0.000533791	Male-specific
5	77684545	77685235	690				1.56758	-0.637973	3.19794e-05	0.0256675	-0.663275	1.59266e-05	0.0441899	Male-specific
5	96587202	96587502	300				1.46381	-1.14018	4.50562e-06	0.00959951	-1.08479	1.22919e-05	0.0412151	Male-specific
5	148477678	148478395	717	Serinc2	Exon | Intron		0.12365	1.07778	0.000130099	0.0494492	1.70871	2.60234e-10	9.33651e-05	Male-specific
7	3985976	3986473	497				1.22368	-1.02819	2.16596e-08	0.000555062	-0.811076	7.07653e-06	0.0350395	Male-specific
7	15227240	15227579	339				0.0172584	1.7922	4.01317e-06	0.00901131	1.7578	6.20402e-06	0.034631	Male-specific
9	38857341	38857743	402				0.329717	0.982534	2.77308e-05	0.0244765	1.15841	5.35594e-07	0.00814057	Male-specific
10	75101637	75101998	361	Lpo	Intron		1.50738	-0.744003	1.11961e-05	0.0159389	-0.734677	1.42511e-05	0.0431105	Male-specific
11	44746934	44747297	363				0.281601	-1.14817	0.000132633	0.0495162	-1.37475	6.77606e-06	0.0350395	Male-specific
12	47909870	47910315	445	Mvk	Exon | Intron		1.48129	-0.767903	7.82389e-06	0.0130513	-0.908027	1.71254e-07	0.00351856	Male-specific
13	113712584	113712951	367	Cd34	Downstream		0.510764	1.20437	1.45428e-06	0.00567128	1.09001	1.45826e-05	0.0435511	Male-specific
15	101871836	101872161	325				0.986723	0.941776	3.7317e-05	0.0281268	0.981717	1.63815e-05	0.0441899	Male-specific
16	659564	659888	324				1.17045	1.09047	6.35317e-07	0.0033034	1.21577	2.42617e-08	0.00119957	Male-specific
16	72685478	72685820	342				0.649314	-1.17872	4.40822e-07	0.00276143	-1.30388	3.06305e-08	0.00122104	Male-specific
19	2377724	2378195	471				0.687725	0.97694	9.70524e-05	0.0429874	1.13015	5.57981e-06	0.0326567	Male-specific
1	3126058	3126612	554				1.0767	0.911262	0.000214458	0.0456931	0.982097	6.45567e-05	0.0348289	Female-specific
1	10754578	10754901	323				0.450363	-1.24801	2.71101e-05	0.0183216	-1.14439	0.000112172	0.0431343	Female-specific
1	45105786	45106206	420				0.692075	1.49935	4.358e-06	0.00770213	1.33995	4.26207e-05	0.0294061	Female-specific
1	58849428	58849788	360				-0.320816	2.82555	4.4953e-05	0.0235444	3.0312	1.28125e-05	0.0167014	Female-specific
1	91600489	91601021	532	Rhpn2	Intron		0.417092	1.47742	0.000157036	0.0409747	1.53032	8.99447e-05	0.0395403	Female-specific
1	127797090	127797466	376				1.23145	1.31714	3.75082e-07	0.00274632	1.14699	1.04544e-05	0.0154352	Female-specific
1	136535526	136535893	367				0.697014	1.01625	0.00020874	0.0455687	1.21616	8.0605e-06	0.0133722	Female-specific
1	138663040	138663383	343				0.943427	1.25333	0.000125953	0.0370523	1.26281	0.000111707	0.0430014	Female-specific
1	175676062	175676627	565	Lyve1	Exon | Intron | 5'UTR		0.895242	1.15951	6.24784e-05	0.0274364	1.27177	1.08062e-05	0.0158244	Female-specific
1	188166091	188166481	390				1.4553	0.857495	2.77885e-06	0.00660249	0.740574	5.82062e-05	0.0332	Female-specific
1	197478730	197479051	321				0.864281	0.856383	0.000142618	0.0393899	0.886118	8.25908e-05	0.0385825	Female-specific
1	221879146	221879651	505	Nrxn2	Exon | Intron		1.57571	-0.77272	5.55762e-06	0.00855762	-0.681938	5.66362e-05	0.0329666	Female-specific
1	222397781	222398471	690	Macrod1	Intron		0.191848	-1.13629	5.58905e-05	0.025807	-1.16936	3.63254e-05	0.0273219	Female-specific
1	223363040	223363589	549	Slc22a24	Intron		-0.560902	4.13668	0.000234645	0.0475323	5.04776	1.18341e-05	0.0164627	Female-specific
1	240486465	240487030	565	Trpm3	Intron		-0.0413986	1.26123	6.64728e-05	0.0281899	1.38772	1.02425e-05	0.0152822	Female-specific
2	48945211	48945539	328				0.19199	1.37974	1.07284e-05	0.0122486	1.63586	1.37575e-07	0.00137106	Female-specific
2	53061696	53062105	409				0.983769	1.01262	0.000120583	0.0364464	1.02765	9.54545e-05	0.0401954	Female-specific
2	54856760	54857089	329	Prkaa1	TSS1500		-0.414673	-1.82584	5.50438e-06	0.00852509	-1.84913	4.6813e-06	0.00987955	Female-specific
2	76682926	76684247	1321				0.543334	4.19531	8.19009e-05	0.0303866	4.54156	2.58524e-05	0.0234813	Female-specific
2	76686770	76687285	515				0.227431	5.48215	8.87377e-06	0.0109404	6.10184	1.25664e-06	0.00491111	Female-specific
2	76742932	76743469	537				-0.744663	4.75316	5.37043e-05	0.0253522	5.29115	8.98473e-06	0.0141937	Female-specific
2	76993292	76993611	319				-0.120288	6.29144	6.79794e-07	0.00322895	6.76132	1.28785e-07	0.00137106	Female-specific
2	77051418	77052046	628				-0.453248	7.33384	1.37149e-08	0.000351468	7.8851	1.16358e-09	4.63845e-05	Female-specific
2	77079707	77080168	461				-0.196547	4.01822	0.00017019	0.0423748	4.71019	1.62218e-05	0.018594	Female-specific
2	77097821	77098680	859				-0.365293	5.27947	2.33872e-05	0.0170833	6.0181	2.2806e-06	0.00693405	Female-specific
2	80241455	80241888	433	Ankh	Intron		0.842774	-1.22611	5.24581e-05	0.0249609	-1.15233	0.000140433	0.0481678	Female-specific
2	83325623	83326037	414				0.550391	-1.69334	3.5692e-08	0.000800334	-1.12868	0.000145198	0.0487306	Female-specific
2	83478359	83478700	341	Ctnnd2	Intron		0.573015	-0.983378	8.11812e-05	0.0302998	-1.01142	5.3904e-05	0.032578	Female-specific
2	87699979	87701203	1224				-0.691636	4.63581	6.61776e-05	0.0281185	5.27991	7.65773e-06	0.0128176	Female-specific
2	87806391	87806896	505				-0.944281	4.15587	0.000205551	0.0452986	5.72704	5.26139e-07	0.00300069	Female-specific
2	126340296	126341070	774				0.276377	1.20884	1.74262e-05	0.0152862	1.12801	6.6861e-05	0.0357302	Female-specific
2	137340324	137341060	736				-0.0942975	1.54243	3.23134e-05	0.0198174	1.45226	9.62304e-05	0.04038	Female-specific
2	139717175	139717717	542				-0.648322	2.37135	7.55386e-05	0.029522	2.96036	6.99157e-07	0.00341564	Female-specific
2	147700413	147700942	529				0.65742	1.1756	6.9957e-05	0.0285537	1.13885	0.000120067	0.0441479	Female-specific
2	179657255	179657601	346	Gria2 | Gria2	Intron		0.913232	-1.13573	1.46229e-06	0.00478219	-0.938949	5.5709e-05	0.0328192	Female-specific
2	187132413	187133181	768	Pear1	Intron		0.387394	1.27347	1.78085e-05	0.0153165	1.25002	2.5943e-05	0.0234934	Female-specific
2	237000532	237000849	317				1.19588	-1.03647	1.54641e-07	0.00158517	-1.31744	7.34718e-11	6.58992e-06	Female-specific
2	243375520	243375910	390	Mttp	Intron		0.308143	-1.01521	1.98232e-05	0.015998	-1.06566	8.6284e-06	0.0139249	Female-specific
2	245846014	245846367	353				0.190555	-1.43573	4.08734e-06	0.00756593	-1.20964	8.32595e-05	0.0386933	Female-specific
2	251248391	251248905	514				1.75296	-0.766321	7.27616e-06	0.00986218	-0.68649	5.52111e-05	0.0327425	Female-specific
2	251669473	251669929	456	Ddah1	Intron		0.951161	-0.773229	2.33069e-05	0.0170729	-0.804151	1.20759e-05	0.0164727	Female-specific
2	255393316	255393874	558				-0.00695784	1.42982	3.00531e-07	0.00234397	1.08605	0.000149077	0.0492405	Female-specific
3	2266531	2267465	934	Nsmf | Nsmf | Nsmf | Nsmf | Nsmf	Exon | Intron | 5'UTR		0.542182	-1.05136	0.000266351	0.0497394	-1.13233	9.67025e-05	0.0404122	Female-specific
3	9067806	9068193	387				1.03605	1.04634	1.80115e-05	0.0153858	0.961469	8.68417e-05	0.0393598	Female-specific
3	37402424	37402969	545				-0.0876094	1.39582	0.000100342	0.0338983	1.41948	7.58323e-05	0.0372376	Female-specific
3	90047260	90047684	424				0.159393	2.32263	4.8074e-07	0.00283156	2.16435	2.76322e-06	0.00762591	Female-specific
3	99144528	99144959	431				0.114704	1.13903	0.000103736	0.0343786	1.33421	4.39198e-06	0.00966703	Female-specific
3	100556924	100557259	335				0.0311752	1.97775	5.13818e-07	0.00288037	1.77328	7.47776e-06	0.0125954	Female-specific
3	117494566	117495178	612	Slc12a1 | Slc12a1 | Slc12a1	Intron		0.818384	1.19168	6.31994e-06	0.00922496	1.10755	2.90683e-05	0.0249864	Female-specific
3	119868806	119869263	457				0.333026	1.88533	1.25746e-09	9.02288e-05	1.59877	3.62047e-07	0.00240542	Female-specific
3	126499785	126500145	360				0.924977	-0.900833	6.82579e-05	0.0282458	-1.06994	3.11147e-06	0.00812548	Female-specific
3	134026742	134027150	408				1.27467	7.17966	1.79986e-06	0.00511273	7.57639	6.80463e-07	0.00341564	Female-specific
3	145814951	145815349	398				0.878406	-0.951597	0.00013717	0.0387198	-1.20936	1.97295e-06	0.00627708	Female-specific
3	149447837	149448147	310	Bpifb4	Intron		0.477433	1.31076	8.37797e-05	0.0307684	1.43238	1.63904e-05	0.0186681	Female-specific
3	167021922	167022381	459				0.579896	1.57837	1.82036e-05	0.0154762	1.63625	8.86587e-06	0.0140745	Female-specific
3	175723591	175724195	604				1.37802	0.815071	3.93341e-05	0.0218075	0.809453	4.53306e-05	0.0305086	Female-specific
4	72933548	72934401	853	Tpk1	Intron		0.145163	1.1628	3.21771e-05	0.019771	1.13919	4.86977e-05	0.031367	Female-specific
4	84310619	84310991	372				1.15334	1.26302	6.99443e-06	0.00976208	1.10526	8.8949e-05	0.0395403	Female-specific
4	104619141	104619465	324				0.922115	1.01751	1.64374e-05	0.0146322	1.16313	7.36252e-07	0.00343048	Female-specific
4	128417241	128417546	305				0.748057	1.26851	7.28449e-06	0.00986218	1.19018	2.72142e-05	0.0241676	Female-specific
4	140750065	140750497	432				-0.153812	-1.67969	0.00012458	0.0369694	-1.95147	1.20931e-05	0.0164727	Female-specific
4	156132179	156132622	443	Clec4b2	Downstream		2.02712	-0.570521	0.000229128	0.0471358	-0.660638	2.27893e-05	0.0220978	Female-specific
5	21961398	21961926	528				1.94491	0.60369	7.30184e-05	0.0291078	0.595451	9.41262e-05	0.0401954	Female-specific
5	29976225	29976619	394				0.614793	1.22135	3.04146e-05	0.0192451	1.27081	1.40786e-05	0.0174173	Female-specific
5	35843362	35843930	568				1.40094	0.813017	2.83632e-05	0.0186032	0.821415	2.37453e-05	0.0225973	Female-specific
5	48682167	48682642	475	Rngtt	Intron		0.813275	-0.928164	2.16746e-06	0.00580318	-0.756924	9.13748e-05	0.0397581	Female-specific
5	93178085	93178534	449				-0.241152	-1.22789	0.00010084	0.0340219	-1.88515	1.77787e-08	0.000425234	Female-specific
5	119845700	119846038	338				0.1828	-1.22421	0.000125913	0.0370523	-1.25585	8.88888e-05	0.0395403	Female-specific
5	138410349	138410979	630				-0.268333	3.21288	1.75433e-06	0.00511273	3.66536	5.54814e-08	0.000823443	Female-specific
5	150280398	150281102	704				-1.05508	3.12326	7.29168e-05	0.0290996	3.53843	6.87976e-06	0.0123502	Female-specific
5	162101547	162102621	1074				-0.868653	4.31369	8.47372e-07	0.00353505	5.30359	1.10227e-09	4.63845e-05	Female-specific
5	162108130	162109399	1269				-0.531464	3.15143	5.79448e-05	0.0263486	3.81335	1.45732e-06	0.00528127	Female-specific
6	2410555	2411193	638				1.21095	-0.772785	0.000176371	0.0428621	-0.900814	1.51331e-05	0.0180154	Female-specific
6	34766159	34766721	562				-0.427824	1.64574	3.21628e-05	0.019771	1.71393	1.43374e-05	0.0175558	Female-specific
6	91991022	91991525	503	Sos2	Intron		0.388002	-1.01465	6.06178e-06	0.00902536	-1.02085	5.66333e-06	0.0109239	Female-specific
6	106934845	106935349	504	Dpf3	Intron		0.723934	-0.892873	7.59835e-05	0.0296145	-0.906809	6.20362e-05	0.0341364	Female-specific
6	121521917	121522272	355				0.158242	1.50737	2.97228e-05	0.0190094	1.4815	4.13196e-05	0.0290105	Female-specific
6	129167621	129168007	386				1.6737	1.0003	0.000122935	0.0367738	1.02976	7.70279e-05	0.037518	Female-specific
6	129267247	129267958	711				1.98506	-0.889504	1.33423e-08	0.000351468	-0.591023	0.000123124	0.0446143	Female-specific
6	136502273	136502781	508	LOC102548399	Exon | Intron | 5'UTR | Downstream		0.225857	-1.16186	0.000131734	0.0379009	-1.20169	8.28497e-05	0.0386531	Female-specific
6	140001556	140001925	369				0.645966	1.44414	0.00018864	0.0436076	1.54719	6.25553e-05	0.0343168	Female-specific
7	9167477	9167864	387				0.516149	1.07947	9.50408e-05	0.0330376	1.23523	7.17656e-06	0.0124384	Female-specific
7	11193131	11193558	427	Dohh	Exon | Intron		1.47519	-1.01021	7.99151e-05	0.0301804	-1.13343	1.11657e-05	0.0160873	Female-specific
7	12507365	12507778	413	Sbno2	Exon | Intron		1.30738	-0.905901	6.33464e-05	0.027513	-1.05893	3.66898e-06	0.00877554	Female-specific
7	51785438	51785807	369				0.405969	-0.900759	0.000180448	0.0430166	-0.940521	0.000101923	0.041187	Female-specific
7	54228808	54229086	278	Nap1l1	Intron		0.756843	-1.13889	0.000239513	0.0479284	-1.41286	7.45723e-06	0.0125954	Female-specific
7	59897516	59897865	349				1.10216	-1.12022	1.08514e-06	0.00418622	-0.896971	7.76531e-05	0.0375976	Female-specific
7	60480025	60480354	329				0.898421	1.21147	0.000179623	0.0430166	1.31271	4.84705e-05	0.0313332	Female-specific
7	72981135	72981565	430				1.41894	-0.592904	0.000125421	0.0370523	-0.617509	7.02114e-05	0.0363997	Female-specific
7	77221000	77221493	493				0.898769	0.810268	0.00017214	0.0426219	0.996733	3.06375e-06	0.00812548	Female-specific
7	84428665	84429095	430				-0.529597	2.28025	2.61839e-06	0.00639053	1.87667	0.000127427	0.0457175	Female-specific
7	125759164	125759512	348	Arhgap8	Intron		1.42195	-0.907405	8.78928e-06	0.0108736	-0.931574	5.43959e-06	0.0106644	Female-specific
7	136344668	136344992	324	Tmem117	Intron		0.615192	-1.14747	1.47302e-05	0.014018	-1.41933	1.54183e-07	0.0014557	Female-specific
7	143575001	143575470	469				0.858924	1.21205	1.36234e-05	0.0133544	1.41958	3.04672e-07	0.00214495	Female-specific
8	16874403	16874684	281				0.22088	-1.51382	1.34511e-05	0.013251	-1.84516	2.15694e-07	0.00188744	Female-specific
8	30261078	30261513	435	Ntm	Intron		0.490668	-1.1846	0.000155297	0.0408021	-1.31652	3.16668e-05	0.0257485	Female-specific
8	40856877	40857212	335				0.429666	1.35948	0.000195114	0.0443076	1.67664	3.89818e-06	0.00896514	Female-specific
8	45575419	45575709	290				0.906898	1.04909	0.000119525	0.0364136	1.05339	0.000113404	0.043422	Female-specific
8	51648665	51649124	459				1.16774	1.3648	8.79276e-05	0.031837	1.35613	9.76034e-05	0.0405295	Female-specific
8	65420200	65421095	895				0.26767	1.08519	3.66443e-05	0.0211027	1.02485	0.000104866	0.0418266	Female-specific
8	65977608	65978078	470				0.997385	-0.944705	7.87868e-05	0.0301675	-1.05504	1.24236e-05	0.016541	Female-specific
8	82352248	82353172	924	Mapk6	TSS1500		-0.00370665	1.30004	1.06412e-05	0.0122365	1.42473	1.18213e-06	0.00476825	Female-specific
8	85204144	85204554	410				-0.170519	-1.93133	1.86543e-07	0.00180882	-1.54554	1.80696e-05	0.0195858	Female-specific
8	89828990	89829326	336				-0.00494102	1.43198	0.000186221	0.0434912	1.86639	8.4664e-07	0.00375002	Female-specific
8	102241288	102241604	316				0.592067	-1.28925	9.54153e-05	0.0330842	-1.32905	6.07393e-05	0.0337416	Female-specific
8	106110963	106111409	446				1.50536	-0.961008	1.93111e-06	0.00532947	-1.17059	1.07824e-08	0.000322368	Female-specific
8	127537031	127537425	394	Ctdspl	Intron		1.38484	-0.833212	8.29239e-05	0.0305764	-0.840076	7.44473e-05	0.0371848	Female-specific
8	128688908	128689456	548				0.105147	1.81512	6.37861e-07	0.00317843	1.84324	4.25659e-07	0.00258839	Female-specific
9	13449129	13449678	549				0.471729	1.2007	1.23932e-05	0.0127504	1.43072	1.44532e-07	0.00140146	Female-specific
9	14801142	14802447	1305				2.20261	-0.686505	2.79169e-05	0.018476	-0.775495	2.58685e-06	0.00731765	Female-specific
9	45840651	45841070	419				0.917407	-0.976509	4.85266e-06	0.00806668	-1.06301	8.13803e-07	0.00364963	Female-specific
9	54310545	54311159	614	Stat1 | Stat1	Exon | Intron		0.913799	-1.10359	3.81252e-05	0.0215609	-1.16164	1.61145e-05	0.018594	Female-specific
9	74002089	74002456	367				0.554525	-1.31687	7.66688e-05	0.0298005	-1.31531	8.08876e-05	0.0382349	Female-specific
9	78364653	78365237	584	Bard1	Intron		-0.238468	1.526	0.000173195	0.0427903	1.60371	7.71892e-05	0.0375249	Female-specific
9	101181915	101182341	426				0.836605	1.07865	2.97242e-05	0.0190094	1.52812	1.82323e-09	6.54127e-05	Female-specific
9	101230100	101230525	425				0.0655208	3.11865	1.37042e-07	0.00151288	4.39444	1.04637e-13	1.87704e-08	Female-specific
9	102983485	102984095	610				0.165376	1.13355	6.32119e-05	0.027513	1.11374	8.78969e-05	0.0394454	Female-specific
9	114809672	114810097	425				0.591143	1.23196	8.02796e-07	0.00342959	1.02098	5.31353e-05	0.0323659	Female-specific
10	4712303	4712663	360				1.36069	1.1546	2.11766e-05	0.0161651	1.2649	3.10813e-06	0.00812548	Female-specific
10	4774286	4774686	400				0.559555	1.53213	4.87576e-06	0.00806668	1.77905	9.99493e-08	0.00123652	Female-specific
10	7776209	7776687	478				1.25932	0.849277	0.000178853	0.0430166	0.99989	9.34093e-06	0.0143831	Female-specific
10	17756178	17756527	349				1.8268	-0.647151	0.000160221	0.0415039	-0.693022	5.72218e-05	0.0331123	Female-specific
10	29348618	29348959	341	Ttc1	Exon 1 | Intron		0.970904	-0.878208	3.76167e-05	0.021456	-0.957631	8.12533e-06	0.0133722	Female-specific
10	55868343	55869273	930				-0.0705198	-1.14487	3.96587e-05	0.0218228	-1.08855	9.05609e-05	0.0396869	Female-specific
10	56989526	56989926	400	Pelp1	Exon 1		0.183417	-1.3147	2.7108e-05	0.0183216	-1.22446	8.77253e-05	0.0394454	Female-specific
10	65547298	65547646	348				0.829032	-0.860133	6.49335e-05	0.0277338	-1.03119	2.3795e-06	0.00704535	Female-specific
10	72777854	72778263	409	Bcas3	Intron		1.17072	-0.842035	2.90299e-05	0.0188339	-0.774547	0.000116147	0.0438109	Female-specific
10	73949006	73949459	453	Vmp1	Intron		-0.295162	1.8338	4.63313e-06	0.00791544	1.88385	2.46587e-06	0.00716646	Female-specific
10	104069553	104069888	335	Hn1	Intron		0.425353	-1.20821	0.000146564	0.0397858	-1.22222	0.000129726	0.0459933	Female-specific
10	108648514	108649112	598				1.2308	-0.846225	8.69824e-07	0.00357433	-0.74784	1.22019e-05	0.0165197	Female-specific
10	110058142	110058762	620				1.30362	-0.846285	1.71082e-06	0.00503112	-0.775803	1.08542e-05	0.0158301	Female-specific
11	19193950	19194294	344				0.0605278	1.98847	6.80221e-05	0.0282235	2.14839	1.69252e-05	0.0191555	Female-specific
11	31690335	31690770	435				0.509847	1.43156	2.51989e-05	0.0177617	1.30974	0.000120812	0.0442739	Female-specific
11	50986292	50986714	422	Alcam	Downstream		-0.0664409	1.5249	0.000105542	0.0346756	1.58174	5.62954e-05	0.0329482	Female-specific
11	60273818	60274216	398				-0.549082	2.73137	6.14531e-05	0.0271858	3.0696	7.14793e-06	0.0124384	Female-specific
11	66206850	66207292	442				-0.108695	2.11014	3.21308e-05	0.019771	2.00362	7.90498e-05	0.0379029	Female-specific
11	66977683	66978055	372				1.11147	0.9816	6.7497e-08	0.00104782	0.793209	1.74523e-05	0.0193744	Female-specific
11	75803690	75804146	456				0.754393	-1.02409	3.02526e-05	0.0192103	-1.20177	1.41493e-06	0.00517999	Female-specific
12	4466434	4466853	419	Cers4	Intron		0.559613	-1.61422	4.78608e-08	0.000878433	-1.15704	5.77298e-05	0.03313	Female-specific
12	48448062	48448455	393				1.55378	-0.790765	6.36125e-06	0.00922496	-0.685643	8.35121e-05	0.0387104	Female-specific
12	48484913	48485313	400				1.22261	-0.908165	0.000138799	0.03887	-0.923003	0.000110564	0.042745	Female-specific
13	27663789	27665133	1344				-0.351695	5.37765	1.40757e-05	0.0135752	6.21688	8.83593e-07	0.00386589	Female-specific
13	27820895	27822042	1147				-0.401907	4.46187	3.84409e-05	0.0216169	4.55427	2.77619e-05	0.0242932	Female-specific
13	27849042	27849581	539				-0.252299	5.66354	3.73717e-06	0.00741967	6.01328	1.13241e-06	0.00467624	Female-specific
13	42312041	42312630	589				-0.0634851	2.19841	4.24562e-08	0.00084623	2.00533	6.57191e-07	0.00341564	Female-specific
13	51020785	51021097	312				1.44531	-0.813692	0.000250905	0.0487373	-0.870856	9.47833e-05	0.0401954	Female-specific
13	71578863	71579268	405				1.06422	-0.860365	0.000109493	0.035331	-0.886217	7.15197e-05	0.0364998	Female-specific
13	80680881	80681238	357				0.519844	1.28001	0.000151224	0.0403506	1.62421	1.31179e-06	0.00498546	Female-specific
14	4458652	4459240	588				1.39473	-0.7152	6.20981e-05	0.0273594	-0.7056	7.97808e-05	0.0379618	Female-specific
14	14936008	14936392	384				0.67835	1.16504	0.000106046	0.0347774	1.28097	1.9304e-05	0.0203698	Female-specific
14	20474781	20475294	513	LOC498339	TSS200		0.605969	-0.925111	7.92284e-05	0.0301676	-0.915557	9.53031e-05	0.0401954	Female-specific
14	21092112	21092598	486	Rufy3	Intron		0.31365	-1.5768	4.78015e-06	0.00806668	-1.38676	4.77383e-05	0.0311791	Female-specific
14	23215677	23216109	432				0.620972	-0.796627	0.000262789	0.0495176	-0.83827	0.000135223	0.0471012	Female-specific
14	89977371	89977658	287				0.0219408	1.52535	3.34689e-05	0.0202385	1.47843	6.01955e-05	0.0337327	Female-specific
14	91928406	91928714	308	Ddc | Ddc | Ddc	Intron		1.71627	0.970145	9.19017e-05	0.0325166	1.03809	2.81487e-05	0.024509	Female-specific
14	113087927	113088311	384				0.274468	1.37484	0.000164435	0.0419498	1.39263	0.000135906	0.0472934	Female-specific
14	114271479	114271924	445				-0.548717	2.2496	5.51274e-06	0.00852509	2.07521	2.93926e-05	0.0250481	Female-specific
15	4359443	4359887	444	Dnajc9	Exon | Intron		0.48406	-0.924184	0.000268884	0.0499756	-0.994405	9.79519e-05	0.0406272	Female-specific
15	33262096	33262605	509	Psmb5	Exon 1 | Intron		0.691946	-0.959387	0.000178916	0.0430166	-0.974328	0.000147317	0.049064	Female-specific
15	50747432	50747803	371				0.623404	1.26036	3.65186e-06	0.00736062	1.34426	7.35739e-07	0.00343048	Female-specific
15	58740929	58741563	634				0.216016	0.990755	9.28457e-05	0.0326574	1.14435	5.09736e-06	0.0102167	Female-specific
15	63863194	63863536	342				0.375723	-1.25681	0.000144629	0.0396098	-1.31776	7.3179e-05	0.0368228	Female-specific
15	74288693	74289025	332				0.874621	0.972136	1.26603e-05	0.0129163	0.864534	0.000115839	0.0437974	Female-specific
15	76746022	76746388	366				0.406249	1.4641	4.69073e-07	0.00283156	1.51564	1.76082e-07	0.00161984	Female-specific
15	85480183	85480544	361				0.166625	2.11552	7.79794e-07	0.00342959	1.84603	1.69836e-05	0.0191612	Female-specific
15	106691644	106692009	365				0.994283	-0.896496	0.000127908	0.0372182	-1.31699	4.62688e-08	0.000823443	Female-specific
16	22875884	22876228	344				0.621163	1.06874	0.000115739	0.0360764	1.11203	6.0093e-05	0.0337327	Female-specific
16	27064104	27064801	697				-0.708181	-1.98243	7.904e-05	0.0301675	-2.45019	2.59033e-06	0.00731765	Female-specific
16	47462799	47463132	333	Wwc2	Exon | Intron		0.814479	-1.20679	8.22814e-07	0.00347298	-0.974762	5.4199e-05	0.032578	Female-specific
16	61949707	61950558	851				-0.214113	1.77448	1.06823e-05	0.0122445	1.82789	5.64311e-06	0.0109239	Female-specific
16	87047047	87047520	473				0.222003	1.25581	1.6358e-05	0.0146322	1.16456	7.02029e-05	0.0363997	Female-specific
17	17639641	17639974	333				1.22647	0.786596	0.000149123	0.040046	0.903777	1.2046e-05	0.0164727	Female-specific
17	28764104	28764663	559				-0.141264	1.32438	2.71043e-05	0.0183216	1.22348	0.000118695	0.0440133	Female-specific
17	45897432	45897791	359	Aoah	Intron		0.18271	1.50497	1.94388e-05	0.0159124	1.87487	7.75623e-08	0.00103064	Female-specific
17	47819544	47819853	309				1.7085	1.09964	7.36327e-07	0.00334398	1.06354	1.73686e-06	0.00593464	Female-specific
17	66325106	66325469	363	Actn2	Exon | Intron		1.221	-0.804748	3.2267e-06	0.0070891	-0.726152	2.45352e-05	0.0229978	Female-specific
17	80711763	80712260	497	Cubn	Exon | Intron		0.888772	-1.36492	1.18098e-07	0.00136679	-1.45738	2.02927e-08	0.00045503	Female-specific
17	81931605	81931940	335	Cacnb2	Intron		1.12693	-1.10107	3.27588e-05	0.019988	-1.13105	2.10113e-05	0.0212346	Female-specific
17	88701740	88702476	736				-0.317337	2.16183	5.68427e-07	0.00308269	1.66404	0.000143772	0.0487278	Female-specific
18	25149920	25150246	326				1.31388	-1.07256	2.40962e-07	0.00201321	-0.913536	9.20849e-06	0.0143642	Female-specific
18	28433421	28434085	664				0.511505	1.23392	7.23245e-06	0.00986218	1.26059	4.51869e-06	0.00982536	Female-specific
18	28855652	28856037	385	Nrg2	Intron		1.14808	0.834282	9.49285e-05	0.0330337	0.920337	1.56362e-05	0.0183329	Female-specific
18	63974751	63975106	355	Ldlrad4	Intron		1.31406	-0.983069	1.59408e-05	0.0144422	-0.970207	2.06624e-05	0.0212346	Female-specific
19	11107259	11107549	290	Slc12a3	Exon 1 | 3'UTR		1.01398	-0.968792	4.53724e-06	0.00786396	-0.795551	0.000142376	0.0485939	Female-specific
19	21692866	21693188	322				0.333688	-1.77178	4.6165e-07	0.00283156	-1.42564	3.48465e-05	0.0270115	Female-specific
19	26967439	26967755	316				3.13298	-0.673678	7.28709e-05	0.0290996	-0.745773	1.20617e-05	0.0164727	Female-specific
19	27356912	27357395	483				1.57878	-0.843697	1.58744e-05	0.0144185	-0.786925	5.49302e-05	0.0326824	Female-specific
19	27381346	27381698	352				0.527338	2.13502	1.47117e-07	0.0015524	1.67583	3.77641e-05	0.0278549	Female-specific
19	29113073	29113554	481				-0.464657	-2.36479	5.07645e-05	0.0247183	-2.84656	2.37377e-06	0.00704535	Female-specific
19	30733891	30734378	487				0.468719	1.41165	1.13608e-06	0.0043361	1.19189	4.62717e-05	0.0307997	Female-specific
19	40659067	40659649	582				0.345557	1.36136	1.60595e-06	0.00491515	1.27075	8.36964e-06	0.0136491	Female-specific
19	54570459	54570884	425	Jph3	Intron		1.60235	-1.23599	3.65543e-12	1.31147e-06	-0.753684	1.20303e-05	0.0164727	Female-specific
19	61194087	61194694	607				0.674205	0.966511	0.000102435	0.0342825	1.00803	5.00935e-05	0.0318294	Female-specific
20	3015182	3015643	461				0.339558	1.91789	2.53616e-05	0.0178011	1.72559	0.000151033	0.0494727	Female-specific
20	34298811	34299149	338	Slc35f1	Intron		0.4478	-1.25586	2.38524e-05	0.0171774	-1.50206	7.14025e-07	0.00341564	Female-specific
20	42685843	42686270	427				-0.0645563	1.88757	0.00013679	0.0387039	2.01443	4.65708e-05	0.0308602	Female-specific
20	51309990	51310718	728				1.04192	-0.755193	0.000240436	0.0479993	-0.976207	3.14742e-06	0.00812548	Female-specific

## Sheet: S6. PAE+PF shared gene ontology
					PAEvC					PAEvPF					PFvC
Name	ID	Analysis	NumGenes	Multifunctionality	RawScore	Pval	CorrectedPvalue	MFPvalue	CorrectedMFPvalue	RawScore	Pval	CorrectedPvalue	MFPvalue	CorrectedMFPvalue	RawScore	Pval	CorrectedPvalue	MFPvalue	CorrectedMFPvalue
behavioral defense response	GO:0002209	Sex-concordant	29	0.631	1.31903	1e-12	1.943e-10	0.0025	0.0347732	1.00224	1e-12	1.943e-10	0.0043	0.0535482	1.21813	1e-12	1.916e-10	0.0032	0.0418518
calcium ion regulated exocytosis	GO:0017156	Sex-concordant	66	0.838	1.24178	1e-12	2.446e-11	0.003792	0.0481768	0.941732	1e-12	2.669e-11	0.0092	0.0927258	1.14726	1e-12	2.546e-11	0.003953	0.0490548
cellular detoxification	GO:1990748	Sex-concordant	62	0.796	1.06606	1.904e-07	1.145e-06	0.003149	0.0415811	0.812063	1e-12	8.003e-12	0.0069	0.0755605	0.984286	1e-12	7.483e-12	0.003441	0.0441727
detoxification	GO:0098754	Sex-concordant	67	0.826	1.0863	5.501e-08	3.402e-07	0.002785	0.0380429	0.827483	1e-12	8.851e-12	0.0064	0.07197	1.00296	1e-12	8.312e-12	0.003042	0.0400945
endocrine pancreas development	GO:0031018	Sex-concordant	23	0.816	1.49732	1e-12	1.982e-11	0.0038	0.0481915	1.14281	1e-12	2.173e-11	0.0041	0.051711	1.38142	1e-12	2.066e-11	0.0024	0.0338255
exocytosis	GO:0006887	Sex-concordant	154	0.93	1.08024	1e-12	5.973e-11	0.003667	0.0469317	0.819187	1e-12	6.078e-11	0.004497	0.0552082	0.998176	1e-12	5.922e-11	0.003249	0.0423353
hormone transport	GO:0009914	Sex-concordant	68	0.884	1.24823	1e-12	3.432e-11	0.00301	0.040121	0.949829	1e-12	3.612e-11	0.0069	0.0757408	1.15238	1e-12	3.476e-11	0.003249	0.042367
Hsp90 protein binding	GO:0051879	Sex-concordant	29	0.739	1.27356	1e-12	9.977e-12	0.0032	0.0418518	0.972179	1e-12	1.07e-11	0.0044	0.0543034	1.17537	1e-12	1.011e-11	0.0035	0.0445507
integral component of postsynaptic density membrane	GO:0099061	Sex-concordant	51	0.683	1.08923	1.286e-06	7.41e-06	0.002461	0.0344068	0.829244	1.124e-06	6.469e-06	0.0049	0.0586385	1.00568	1.443e-06	8.336e-06	0.002643	0.0359693
monosaccharide binding	GO:0048029	Sex-concordant	53	0.681	1.02435	2.566e-05	0.000139	0.002697	0.0370975	0.78075	2.182e-05	0.0001164	0.005	0.0596799	0.945915	2.798e-05	0.000153	0.002904	0.0384912
negative regulation of endothelial cell proliferation	GO:0001937	Sex-concordant	20	0.67	1.37207	1e-12	3e-10	0.0037	0.0472272	1.04614	1e-12	3.136e-10	0.0044	0.0541581	1.26594	1e-12	3e-10	0.0035	0.0447987
neuron projection membrane	GO:0032589	Sex-concordant	53	0.827	1.25928	7.138e-11	4.937e-10	0.003543	0.0456393	0.95697	6.722e-11	4.869e-10	0.007	0.076232	1.16287	8.455e-11	5.801e-10	0.003709	0.0466062
nucleoside diphosphate metabolic process	GO:0009132	Sex-concordant	52	0.88	1.10675	5.344e-07	3.142e-06	0.003154	0.0416087	0.845044	3.924e-07	2.328e-06	0.0055	0.0641496	1.02166	6.098e-07	3.596e-06	0.003418	0.0439482
peptidase complex	GO:1905368	Sex-concordant	55	0.0381	0.931547	0.0009166	0.003716	0.003724	0.0473602	0.709501	0.0008354	0.003429	0.0065	0.0726799	0.860739	0.0009561	0.003895	0.003922	0.0487105
phenol-containing compound biosynthetic process	GO:0046189	Sex-concordant	24	0.84	1.49041	1e-12	1.194e-11	0.0039	0.0491436	1.13601	1e-12	1.273e-11	0.0042	0.0526833	1.37534	1e-12	1.218e-11	0.0025	0.034914
phosphoric diester hydrolase activity	GO:0008081	Sex-concordant	64	0.622	1.03948	8.987e-07	5.23e-06	0.002756	0.0376923	0.790921	1e-12	4.38e-11	0.0066	0.0733818	0.960021	1e-12	4.312e-11	0.002982	0.0394899
positive regulation of cold-induced thermogenesis	GO:0120162	Sex-concordant	68	0.845	1.14375	1.223e-09	8.038e-09	0.003211	0.041962	0.871191	1e-12	8.56e-12	0.0069	0.0756205	1.05606	1e-12	8.045e-12	0.003481	0.0446353
positive regulation of endothelial cell proliferation	GO:0001938	Sex-concordant	64	0.902	1.27228	1e-12	2.936e-10	0.002641	0.0363986	0.969185	1e-12	3.066e-10	0.0064	0.0720287	1.17444	1e-12	2.936e-10	0.002867	0.0382646
positive regulation of glucose transmembrane transport	GO:0010828	Sex-concordant	33	0.85	1.32956	1e-12	2.899e-11	0.0038	0.0482359	1.01331	3.994e-09	2.629e-08	0.0044	0.054352	1.22733	1e-12	2.974e-11	0.0035	0.0445919
positive regulation of JAK-STAT cascade	GO:0046427	Sex-concordant	62	0.894	1.22286	3.253e-12	2.345e-11	0.001289	0.0203223	0.931888	1e-12	1.265e-11	0.0043	0.0533556	1.12896	1e-12	1.208e-11	0.001414	0.0216753
protein processing	GO:0016485	Sex-concordant	111	0.692	0.958116	4.977e-07	2.931e-06	0.003107	0.0411056	0.729443	8.885e-07	5.155e-06	0.005	0.0596283	0.885069	4.153e-07	2.471e-06	0.003419	0.0439248
receptor internalization	GO:0031623	Sex-concordant	51	0.896	1.38436	1e-12	1.893e-11	0.002163	0.030892	1.05345	1e-12	2.066e-11	0.0045	0.055143	1.27772	1e-12	1.968e-11	0.002304	0.0325752
regulation of coagulation	GO:0050818	Sex-concordant	64	0.889	1.23176	1.589e-12	1.163e-11	0.001986	0.0291225	0.938689	1e-12	1.151e-11	0.0054	0.0632506	1.13713	1e-12	1.088e-11	0.00216	0.0309509
regulation of cyclase activity	GO:0031279	Sex-concordant	31	0.791	1.3643	1e-12	1.943e-11	0.0032	0.0419312	1.04028	1e-12	2.133e-11	0.0047	0.0566876	1.25931	1e-12	2.026e-11	0.0036	0.0455714
regulation of lipid biosynthetic process	GO:0046890	Sex-concordant	125	0.994	1.17836	1e-12	1.159e-11	0.003628	0.0464812	0.897722	1e-12	1.236e-11	0.0047	0.0569364	1.08785	1e-12	1.177e-11	0.003325	0.0430799
regulation of neuronal synaptic plasticity	GO:0048168	Sex-concordant	53	0.849	1.25636	8.65e-11	5.968e-10	0.002103	0.0301338	0.955671	7.525e-11	5.433e-10	0.0042	0.0526354	1.16006	1.032e-10	7.057e-10	0.002228	0.0317281
regulation of pH	GO:0006885	Sex-concordant	66	0.811	1.01823	2.915e-06	1.647e-05	0.00233	0.0328446	0.777406	0.0001	0.0005082	0.0057	0.0658698	0.939971	1e-12	5.947e-11	0.002594	0.0357955
regulation of polysaccharide metabolic process	GO:0032881	Sex-concordant	29	0.88	1.39441	1e-12	1.703e-11	0.0032	0.0418915	1.06486	1e-12	1.87e-11	0.0046	0.0559707	1.28658	1e-12	1.769e-11	0.0039	0.0484795
response to fibroblast growth factor	GO:0071774	Sex-concordant	63	0.877	1.24789	1e-12	8.716e-12	0.002048	0.0296529	0.95048	1e-12	9.361e-12	0.0057	0.0658147	1.15211	1e-12	8.828e-12	0.002209	0.0314902
response to symbiotic bacterium	GO:0009609	Sex-concordant	4	0.255	1.86747	0.0007	0.00294	0.0036	0.0462503	1.42777	0.0007	0.002938	0.0042	0.0527792	1.72271	0.0011	0.004421	0.004	0.0495885
sperm part	GO:0097223	Sex-concordant	124	0.708	0.891534	2.044e-05	0.0001113	0.003557	0.0457781	0.678002	2.013e-05	0.0001076	0.0047	0.0568366	0.823629	1.922e-05	0.0001057	0.003261	0.0424147
structural molecule activity	GO:0005198	Sex-concordant	272	0.176	0.769418	0.0003712	0.001673	0.003502	0.0452471	0.584559	0.0003702	0.001646	0.0064	0.0718529	0.711302	0.000434	0.00192	0.003839	0.0479338
water transport	GO:0006833	Sex-concordant	18	0.62	1.50423	1e-12	6.187e-11	0.0039	0.0492335	1.14612	1e-12	6.329e-11	0.0042	0.0527312	1.38836	1e-12	6.132e-11	0.0024	0.0338601
alcohol biosynthetic process	GO:0046165	Female-specific	76	0.883	1.0337	2.411e-12	1.948e-11	0.0038	0.04914	0.723279	3.125e-12	2.55e-11	0.0043	0.0531643	0.963908	2.131e-12	1.546e-11	0.001873	0.0277036
cAMP-dependent protein kinase regulator activity	GO:0008603	Female-specific	5	0.349	1.76829	0.0001	0.0005063	0.0034	0.0450655	1.25184	1e-12	4.48e-11	0.0041	0.0516637	1.65609	1e-12	3.931e-11	0.0038	0.0473644
D-glucose transmembrane transporter activity	GO:0055056	Female-specific	4	0.163	1.78868	1e-12	1.092e-11	0.0027	0.0376309	1.26706	1e-12	1.117e-11	0.0046	0.0558722	1.67543	0.0001	0.0005092	0.0028	0.0376187
digestive system development	GO:0055123	Female-specific	102	0.996	1.06235	1e-12	1.08e-11	0.002979	0.0405013	0.745922	1e-12	1.106e-11	0.0048	0.0571938	0.991704	1e-12	9.642e-12	0.002804	0.0375325
exocytosis	GO:0006887	Female-specific	154	0.93	0.953919	1e-12	6.359e-11	0.002762	0.0381051	0.664159	1e-12	6.698e-11	0.004493	0.054907	0.887929	1e-12	5.973e-11	0.003313	0.0425183
fatty acid beta-oxidation	GO:0006635	Female-specific	41	0.517	0.902227	0.0001428	0.0006869	0.002491	0.0356205	0.632193	0.0001233	0.0005879	0.0067	0.073604	0.841212	0.0002	0.0009734	0.002673	0.0363388
glutamine family amino acid metabolic process	GO:0009064	Female-specific	44	0.851	1.09869	7.497e-09	5.027e-08	0.001894	0.0285652	0.773518	4.274e-09	2.921e-08	0.0053	0.0622908	1.02651	1e-12	3.876e-11	0.00196	0.0288013
inorganic anion transmembrane transporter activity	GO:0015103	Female-specific	99	0.607	0.856905	1.053e-06	6.193e-06	0.003245	0.0434693	0.59948	5.453e-07	3.268e-06	0.0057	0.0654859	0.798437	1e-12	2.679e-11	0.003249	0.0421347
lung alveolus development	GO:0048286	Female-specific	42	0.877	1.14825	3.318e-10	2.412e-09	0.001684	0.0259057	0.806213	2.173e-10	1.611e-09	0.0052	0.0613244	1.07207	1e-12	1.133e-11	0.001785	0.0267107
negative regulation of heart contraction	GO:0045822	Female-specific	19	0.869	1.3709	1e-12	1.357e-11	0.0032	0.0429928	0.965273	1e-12	1.384e-11	0.0043	0.0535966	1.28135	1e-12	1.216e-11	0.0037	0.0467515
negative regulation of response to external stimulus	GO:0032102	Female-specific	226	0.973	0.962634	1e-12	2.066e-11	0.003474	0.0458327	0.67465	1e-12	2.116e-11	0.004237	0.0531036	0.897968	1e-12	1.83e-11	0.0037	0.0464587
peptidase inhibitor activity	GO:0030414	Female-specific	94	0.028	0.727232	0.003248	0.011078	0.002578	0.036406	0.508957	0.002366	0.008503	0.0044	0.0540616	0.677493	0.0029	0.010069	0.002497	0.0346575
peripheral nervous system development	GO:0007422	Female-specific	44	0.838	1.11678	2.476e-09	1.705e-08	0.001604	0.0247027	0.782251	1.972e-09	1.375e-08	0.0053	0.0623439	1.04171	1e-12	4.742e-11	0.001761	0.0263866
positive regulation of nitric-oxide synthase activity	GO:0051000	Female-specific	13	0.762	1.33183	1e-12	1.174e-11	0.0038	0.0491861	0.940425	1e-12	1.198e-11	0.004	0.0505421	1.24608	1e-12	1.046e-11	0.0022	0.0313267
positive regulation of reactive oxygen species biosynthetic process	GO:1903428	Female-specific	43	0.907	1.21126	4.341e-12	3.467e-11	0.003662	0.0477647	0.850915	2.552e-12	2.09e-11	0.0088	0.0892812	1.13123	1e-12	7.64e-12	0.003841	0.0476973
regulation of alcohol biosynthetic process	GO:1902930	Female-specific	40	0.885	1.25013	1e-12	8.651e-12	0.002303	0.0332779	0.874433	1e-12	8.845e-12	0.007	0.0757537	1.16599	1e-12	7.7e-12	0.0026	0.0358006
regulation of endocrine process	GO:0044060	Female-specific	43	0.902	1.1921	1.696e-11	1.318e-10	0.002555	0.0361234	0.837579	1.005e-11	8.003e-11	0.0067	0.0735454	1.11332	1e-12	1.299e-11	0.002676	0.036345
regulation of opsonization	GO:1903027	Female-specific	2	0.181	1.81478	1e-12	8.64e-12	0.0038	0.0493249	1.28673	1e-12	8.828e-12	0.0041	0.051711	1.70023	0.0001	0.0005008	0.0039	0.0483054
regulation of vascular smooth muscle cell proliferation	GO:1904705	Female-specific	41	0.894	1.20517	6.721e-12	5.323e-11	0.003414	0.0450809	0.843069	5.744e-12	4.616e-11	0.0092	0.0923212	1.12398	1e-12	7.511e-12	0.003764	0.0472164
response to prostaglandin F	GO:0034696	Female-specific	4	0.416	1.80533	1e-12	1.785e-11	0.0029	0.0395397	1.27965	1e-12	1.837e-11	0.0046	0.0559214	1.69113	1e-12	1.591e-11	0.0028	0.0376921
response to symbiotic bacterium	GO:0009609	Female-specific	4	0.255	1.63352	0.0004	0.001772	0.0033	0.0441643	1.15094	0.0002	0.0009339	0.0053	0.0622378	1.52779	0.0007	0.002965	0.0029	0.0387359
ribonucleoside triphosphate biosynthetic process	GO:0009201	Female-specific	40	0.87	1.02145	5.807e-07	3.473e-06	0.00384	0.0494703	0.719092	3.676e-07	2.236e-06	0.008	0.0834977	0.954255	1e-12	3.76e-11	0.003895	0.0482887
secretion by cell	GO:0032940	Female-specific	284	0.946	0.942637	1e-12	1.914e-11	0.0039	0.0499185	0.658072	1e-12	1.963e-11	0.0048	0.0572927	0.878078	1e-12	1.693e-11	0.00247	0.0343583
sensory perception of light stimulus	GO:0050953	Female-specific	94	0.515	0.820793	1.457e-05	7.923e-05	0.002322	0.033515	0.574184	8.473e-06	4.665e-05	0.0044	0.0540135	0.764972	0.0001	0.0005108	0.002295	0.0325482
SMAD protein signal transduction	GO:0060395	Female-specific	42	0.754	1.03293	3.164e-07	1.933e-06	0.002507	0.03548	0.724229	2.48e-07	1.53e-06	0.0069	0.0749655	0.963918	1e-12	9.444e-12	0.002692	0.036525
water homeostasis	GO:0030104	Female-specific	45	0.806	1.02167	1.47e-07	9.169e-07	0.001393	0.0220438	0.717024	1.218e-07	7.643e-07	0.0043	0.053212	0.953405	1e-12	2.163e-11	0.0038	0.0473217
calcium-mediated signaling using intracellular calcium source	GO:0035584	Male-specific	13	0.602	1.17752	1e-12	1.813e-11	0.0036	0.0466411	1.17752	1e-12	1.813e-11	0.0036	0.0466411	1.04349	1e-12	1.769e-11	0.0039	0.0491885
carbon-carbon lyase activity	GO:0016830	Male-specific	32	0.714	0.802214	0.0001192	0.0005927	0.0038	0.0487743	0.802214	0.0001192	0.0005927	0.0038	0.0487743	0.712215	8.793e-05	0.0004615	0.0033	0.0435726
cell projection membrane	GO:0031253	Male-specific	219	0.945	0.795087	1e-12	2.327e-11	0.002809	0.0386023	0.795087	1e-12	2.327e-11	0.002809	0.0386023	0.707056	1e-12	2.284e-11	0.002214	0.0318929
cyclic-nucleotide phosphodiesterase activity	GO:0004112	Male-specific	26	0.258	0.888541	0.0001	0.0005369	0.003	0.0408225	0.888541	0.0001	0.0005369	0.003	0.0408225	0.789629	1e-12	1.14e-10	0.0039	0.0491436
D-glucose transmembrane transporter activity	GO:0055056	Male-specific	4	0.163	1.5264	0.0002	0.0009486	0.0034	0.0446367	1.5264	0.0002	0.0009486	0.0034	0.0446367	1.35009	0.0001	0.0004985	0.0027	0.0375929
negative regulation of blood circulation	GO:1903523	Male-specific	28	0.895	1.12844	1e-12	9.078e-12	0.0033	0.043531	1.12844	1e-12	9.078e-12	0.0033	0.043531	1.00108	1e-12	8.755e-12	0.004	0.0499023
positive regulation of glucose transmembrane transport	GO:0010828	Male-specific	33	0.85	0.984609	8.568e-09	6.094e-08	0.0038	0.0488197	0.984609	8.568e-09	6.094e-08	0.0038	0.0488197	0.874112	4.196e-09	2.925e-08	0.003	0.0408628
response to manganese ion	GO:0010042	Male-specific	26	0.854	1.08374	1e-12	3.791e-11	0.0033	0.0435726	1.08374	1e-12	3.791e-11	0.0033	0.0435726	0.961549	1e-12	3.822e-11	0.004	0.0499928
response to prostaglandin F	GO:0034696	Male-specific	4	0.416	1.54197	1e-12	1.89e-11	0.0034	0.0446792	1.54197	1e-12	1.89e-11	0.0034	0.0446792	1.36311	1e-12	1.845e-11	0.0027	0.037669
response to symbiotic bacterium	GO:0009609	Male-specific	4	0.255	1.38474	0.0007	0.002954	0.0039	0.0496881	1.38474	0.0007	0.002954	0.0039	0.0496881	1.22694	0.001	0.004036	0.0031	0.0416087
